# Supplementary material for: Common and distinct organ and stress responsive transcriptomic patterns in Oryza sativa and Arabidopsis thaliana
Source: BMC Plant Biol. 2010 Nov 24;10:262. doi: 10.1186/1471-2229-10-262 (PMC3095337; doi:10.1186/1471-2229-10-262)
Supplement: Additional file 2 — Additional Tables detailing the arrays analysed, FUNCAT statistics and full differential expression analyses. Table S1. Details of the development/tissue/stress/hormone experiments carried out, the publications addressing these microarrays, the GEO or MIAME Geneexpress accessions, number of biological replications, experimental descriptions (as in Table 1.), the sample details, cultivar, tissue, age and treatment time (where relevant and available) are shown below. Table S2. FUNctional CATalogue (FUNCAT) information from Figure 1. The frequency of transcripts in each FUNCAT and the respective percentages are shown. For each FUNCAT, a z-score statistic and associated p-value was calculated in comparison to the genome. Table S3. Details of the development/tissue/stress/hormone experiments carried out, the publications addressing these microarrays, the GEO or MIAME Geneexpress accessions, number of biological replications, (as in Table 1.), the sample details, genotype, tissue, age and treatment time (where relevant and available), photoperiod and growth substrate are shown below. Table S4. The Arabidopsis microarray probeset identifier (Array element), Annotation (TAIR9) and Locus identifiers (Arabidopsis Gene Identifier - AGI) are annotated. For each stress data subset, the fold change, p-value associated with that fold change and PPDE (< p) (false discovery rate correction) are shown. Table S5. The rice microarray probeset identifier (Probeset ID), TIGR6 gene identifier and TIGR6 putative function are annotated. For each stress data subset, the fold change, p-value associated with that fold change and PPDE (< p) (false discovery rate correction) are shown. Table S6. Lists of genes that have rice/Arabidopsis orthologues and are responsive in a similar manner i.e. i) down in rice and Arabidopsis or ii) up in rice and Arabidopsis or opposite manner i.e. iii) down-regulated in rice, whilst the Arabidopsis orthologue for that gene/s is up-regulated or iv) up-regulated in [file 1471-2229-10-262-S2.XLSX]

## Sheet: ST 1. Rice array details
Supplementary Table 1. Details of the development/tissue/stress/hormone experiments carried out, the publications addressing these microarrays, the GEO or MIAME Geneexpress accessions, number of biological replications, experimental descriptions (as in Table 1.), the sample details, cultivar, tissue, age and treatment time (where relevant and available) are shown below.
Development/Stress	Publications	GEO/other accession	No. of reps	Sample details	Sample details	Cultivar	Tissue	Age (Hours)	Age (Days)	Time after treatment (hours)	Time after treatment (days)
Development/tissue	Howell et al., 2009	E-MEXP-1766	3	Aerobic, anerobic germination (and switch conditions)	Dry seed	Amaroo	Seed	0 (dry seed)
Development/tissue	Narsai et al., 2009	E-MEXP-2267	3		1h seed (aerobic)	Amaroo	Imbibed seed	1
Development/tissue			3		1h seed (anaerobic)	Amaroo	Imbibed seed	1
Development/tissue			3		3h seed (aerobic)	Amaroo	Imbibed seed	3
Development/tissue			3		3h seed (anaerobic)	Amaroo	Imbibed seed	3
Development/tissue			3		12h seed (aerobic)	Amaroo	Imbibed seed	12
Development/tissue			3		12h seed (anaerobic)	Amaroo	Imbibed seed	12
Development/tissue			3		24h (aerobic)	Amaroo	Imbibed seed	24	1
Development/tissue			3		24h seed (anaerobic)	Amaroo	Imbibed seed	24	1
Development/tissue			3		27h (aerobic)	Amaroo	Imbibed seed	27	1+
Development/tissue			3		27h (24h A + 3h N)	Amaroo	Imbibed seed	27	1+
Development/tissue			3		30h (aerobic)	Amaroo	Imbibed seed	30	1+
Development/tissue			3		30h (24h A + 6h N)	Amaroo	Imbibed seed	30	1+
Development/tissue			3		27h (anaerobic)	Amaroo	Imbibed seed	27	1+
Development/tissue			3		27h (24h N + 3h A)	Amaroo	Imbibed seed	27	1+
Development/tissue			3		30h (anaerobic)	Amaroo	Imbibed seed	30	1+
Development/tissue			3		30h (24h N + 6h A)	Amaroo	Imbibed seed	30	1+
Development/tissue	Lasanthi-Kudahettige et al., 2007	GSE6908	2	Aerobic and anerobic grown coleoptiles	Aerobic grown coleoptiles (4 days)	Nipponbare	Coleoptile		4
Development/tissue			2		Anoxic grown coleoptiles (4 days)	Nipponbare	Coleoptile		4
Development/tissue	Xue et al., 2009	GSE11966	2	Embryo, endosperm, leaft and root from 7-d seedling, 10-seedling	Embryo	japonica, Zhonghua	Embryo
Development/tissue			2		Endosperm	japonica, Zhonghua	Endosperm
Development/tissue			2		Leaf from 7-day seedling	japonica, Zhonghua	Leaf		7
Development/tissue			2		Root from 7-day Seedling	japonica, Zhonghua	Root		7
Development/tissue			2		10-day old seedling	japonica, Zhonghua	Seedling		10
Development/tissue	Li et al., 2007	GSE7951	3	Stigma, Ovary + others	Unpollenated stigma at antithesis	Nipponbare	Stigma
Development/tissue			3		Ovary at antithesis	Nipponbare	Ovary
Development/tissue			1		Suspension cultured cells	Nipponbare	Suspension cell
Development/tissue			1		Seedling shoot	Nipponbare	Seedling shoot		14
Development/tissue			1		Seedling root	Nipponbare	Seedling root		14
Development/tissue			1		Mature anther	Nipponbare	Anther
Development/tissue			1		10-day old Embryo	Nipponbare	Embryo		10
Development/tissue			1		10-day old Endosperm	Nipponbare	Endosperm		10
Development/tissue			1		Seeds of 5 days after pollenation	Nipponbare	5d-seed		5
Development/tissue	Jain et al., 2007	GSE6893	3	Mature leaf, young leaf, semi apical meristem, infloursescence, seed	Root from 7-day old seedling	Indica, IR64	Root		7
Development/tissue			3		Mature leaf	Indica, IR64	Mature leaf
Development/tissue			3		Young Leaf	Indica, IR64	Young leaf
Development/tissue			3		Semi Apical Meristem	Indica, IR64	Semi Apical Meristem
Development/tissue			3		Young inflorescence (P1, upto 3 cm)	Indica, IR64	Young inflouresense
Development/tissue			3		Inflorescence (P2, 3-5 cm)	Indica, IR64	Inflourescence
Development/tissue			3		Inflorescence (P3, 5-10 cm)	Indica, IR64	Inflourescence
Development/tissue			3		Inflorescence (P4, 10-15 cm)	Indica, IR64	Inflourescence
Development/tissue			3		Inflorescence (P5, 15-22 cm)	Indica, IR64	Inflourescence
Development/tissue			3		Inflorescence (P6, 22-30 cm)	Indica, IR64	Inflourescence
Development/tissue			3		Seed (S1, 0-2 days after pollenation)	Indica, IR64	Seed
Development/tissue			3		Seed (S2, 3-4 days after pollenation)	Indica, IR64	Seed
Development/tissue			3		Seed (S3, 5-10 days after pollenation)	Indica, IR64	Seed
Development/tissue			3		Seed (S4, 11-20 days after pollenation)	Indica, IR64	Seed
Development/tissue			3		Seed (S5, 21-29 days after pollenation)	Indica, IR64	Seed
Abiotic stress - Control	Jain et al., 2007	GSE6901	3	Drought, salt, cold stress	1-week old seedling (control)	Indica, IR64	Seedling		7
Abiotic stress - Drought			3		Drought stress (seedling)	Indica, IR64	Seedling		7
Abiotic stress - Salt			3		Salt stress (seedling)	Indica, IR64	Seedling		7
Abiotic stress - Cold			3		Cold stress (seedling)	Indica, IR64	Seedling		7
Abiotic stress - Control	Hu et al., 2009	GSE14275	3	Heat stress	2-week old seedling (control)	japonica, Zhonghua	Seedling		14
Abiotic stress - Heat			3		2-week old seedling after heat shock	japonica, Zhonghua	Seedling		14
Abiotic stress - Control	Walia et al., 2005	GSE3053	3	Salt stress using 2 cultivars	FL478 control (salt tolerant)	indica, FL478 (salt tolerant)	Crown and growing point
Abiotic stress - Salt			3		FL478 salt stressed (salt tolerant)	indica, FL478 (salt tolerant)	Crown and growing point
Abiotic stress - Control			2		IR29 control (salt tolerant)	indica, IR29 (salt sensitive)	Crown and growing point
Abiotic stress - Salt			3		IR29 salt stressed (salt tolerant)	indica, IR29 (salt sensitive)	Crown and growing point
Abiotic stress - Control	Walia et al., 2007	GSE4438	3	Salt stress using 4 cultivars	M103 control (salt sensitive)	japonica, m103 (salt sensitive)	Pannicle initiation stage
Abiotic stress - Salt			3		M103 salt stressed (salt sensitive)	japonica, m103 (salt sensitive)	Pannicle initiation stage
Abiotic stress - Control			3		IR29 control (salt sensitive)	indica, IR29 (salt sensitive)	Pannicle initiation stage
Abiotic stress - Salt			3		IR29 salt stressed (salt sensitive)	indica, IR29 (salt sensitive)	Pannicle initiation stage
Abiotic stress - Control			3		Agami control (salt tolerant)	japonica, Agami (salt tolerant)	Pannicle initiation stage
Abiotic stress - Salt			3		Agami salt stressed (salt tolerant)	japonica, Agami (salt tolerant)	Pannicle initiation stage
Abiotic stress - Control			3		IR63731 control (salt tolerant)	indica, IR63731 (salt tolerant)	Pannicle initiation stage
Abiotic stress - Salt			3		IR63731 salt stressed (salt tolerant)	indica, IR63731 (salt tolerant)	Pannicle initiation stage
Abiotic stress - Control	Not found	GSE14403	3	Salt stress on roots using 4 cultivars	FL478 roots (control)	FL478	Root		30
Abiotic stress - Salt			3		FL478 roots (salt-treated)	FL478	Root		30
Abiotic stress - Control			3		IR29 roots (control)	IR29	Root		30
Abiotic stress - Salt			3		IR29 roots (salt-treated)	IR29	Root		30
Abiotic stress - Control			3		IR63731 roots (control)	IR63731	Root		30
Abiotic stress - Salt			3		IR63731 root (salt-treated)	IR63731	Root		30
Abiotic stress - Control			3		Pokkali root (control)	Pokkali	Root		30
Abiotic stress - Salt			3		Pokkali root (salt-treated)	Pokkali	Root		30
Abiotic stress -Fe-P	Zheng et al., 2009	GSE17245	2	Fe and P treatments	Seedling root grown with no iron, no phosphorus (-Fe-P)	Nipponbare	Root	12			(2 days) +10 treatment
Abiotic stress -Fe+P			2		Seedling root grown with no iron, plus phosphorus (-Fe+P)	Nipponbare	Root	12			(2 days) +10 treatment
Abiotic stress +Fe-P			2		Seedling root grown with iron, no phosphorus (+Fe-P)	Nipponbare	Root	12			(2 days) +10 treatment
Abiotic stress +Fe+P			2		Seedling root grown with both iron and phosphorus (+Fe+P)	Nipponbare	Root	12			(2 days) +10 treatment
Abiotic stress -Fe-P			2		Seedling shoot grown with no iron, no phosphorus (-Fe-P)	Nipponbare	Shoot	12			(2 days) +10 treatment
Abiotic stress -Fe+P			2		Seedling shoot grown with no iron, plus phosphorus (-Fe+P)	Nipponbare	Shoot	12			(2 days) +10 treatment
Abiotic stress +Fe-P			2		Seedling shoot grown with iron, no phosphorus (+Fe-P)	Nipponbare	Shoot	12			(2 days) +10 treatment
Abiotic stress +Fe+P			2		Seedling shoot grown with both iron and phosphorus (+Fe+P)	Nipponbare	Shoot	12			(2 days) +10 treatment
Abiotic stress - Control	Norton et al., 2008	GSE4471	3	Arsenate treatment	Azucena seedling (Control, no Arsenate)	Azucena	Seedling
Abiotic stress - Arsenate			3		Azucena seedling with 1ppm Arsenate	Azucena	Seedling
Abiotic stress - Control			3		Bala seedling (Control, no Arsenate)	Bala	Seedling
Abiotic stress - Arsenate			3		Bala seedling with 1ppm Arsenate	Bala	Seedling
Abiotic stress - Bala at wax layer	Norton et al., 2008	GSE10857	3	Physical stress at roots tips	Bala root tip at the hard (wax) layer	Bala	Root tip		24+
Abiotic stress - Azucena before wax layer			3		Azucena root tip before the hard (wax) layer	Azucena	Root tip		24+
Abiotic stress - Azucena at wax layer			3		Azucena root tip at the hard (wax) layer	Azucena	Root tip		24+
Abiotic stress - Azucena buckled at wax layer			3		Azucena root tip buckled at the hard (wax) layer	Azucena	Root tip		24+
Biotic stress - Mock	Swarbrick et al., 2008	GSE10373	2	S.Hermonithica plant parasite infection	3-week old Nipponbare seedlings, 2-days post-mock treatment (control)	Nipponbare (resistant)	Root		21		2
Biotic stress - S.hermonthica			2		3-week old Nipponbare seedlings, 2-days post-infection with S.Hermonithica parasite	Nipponbare (resistant)	Root		21		2
Biotic stress - Mock			2		3-week old Nipponbare seedlings, 4-days post-mock treatment (control)	Nipponbare (resistant)	Root		21		4
Biotic stress - S.hermonthica			2		3-week old Nipponbare seedlings, 4-days post-infection with S.Hermonithica parasite	Nipponbare (resistant)	Root		21		4
Biotic stress - Mock			2		3-week old Nipponbare seedlings, 11-days post-mock treatment (control)	Nipponbare (resistant)	Root		21		11
Biotic stress - S.hermonthica			2		3-week old Nipponbare seedlings, 11-days post-infection with S.Hermonithica parasite	Nipponbare (resistant)	Root		21		11
Biotic stress - Mock			2		3-week old IAC165 seedlings, 2-days post-mock treatment (control)	IAC165 (susseptible)	Root		21		2
Biotic stress - S.hermonthica			2		3-week old IAC165 seedlings, 2-days post-infection with S.Hermonithica parasite	IAC165 (susseptible)	Root		21		2
Biotic stress - Mock			2		3-week old IAC165 seedlings, 4-days post-mock treatment (control)	IAC165 (susseptible)	Root		21		4
Biotic stress - S.hermonthica			2		3-week old IAC165 seedlings, 4-days post-infection with S.Hermonithica parasite	IAC165 (susseptible)	Root		21		4
Biotic stress - Mock			2		3-week old IAC165 seedlings, 11-days post-mock treatment (control)	IAC165 (susseptible)	Root		21		11
Biotic stress - S.hermonthica			2		3-week old IAC165 seedlings, 11-days post-infection with S.Hermonithica parasite	IAC165 (susseptible)	Root		21		11
Biotic stress - Mock	Ribot et al., 2008	GSE7256	2	M.grisea blast fungus infection	3-days after leaf mock treated (control)	Nipponbare	Leaf				3
Biotic stress - M.Grisea			2		3-days after leaf infected with M.grisea (virulent isolate FR13)	Nipponbare	Leaf				3
Biotic stress - Mock			2		4-days after leaf mock treated (control)	Nipponbare	Leaf				4
Biotic stress - M.Grisea			2		4-days after leaf infected with M.grisea (virulent isolate FR13)	Nipponbare	Leaf				4
Biotic stress - Mock	Not found	GSE11025	3	Rice stripe virus infection	11-day WuYun3 seedlings (control)	WuYun3	Seedling				11
Biotic stress - RSV			3		11-day WuYun3 seedlings infected with Rice Stripe Virus (via planthoppers)	WuYun3	Seedling				11
Biotic stress - Mock			3		11-day KT95-418 seedlings (control)	KT95-418	Seedling				11
Biotic stress - RSV			3		11-day KT95-418 seedlings infected with Rice Stripe Virus (via planthoppers)	KT95-418	Seedling				11
Biotic stress - 2 h Mock	Not found	GSE16793	4	Infection with bacteria X.Oryzae pv. oryzicola and oryzae	2 h after mock infection (control)	Japonica, Nipponbare	Whole-plant tissue		14	2
Biotic stress - 2 h XOC			4		2 h after inoculation with X. oryzae pv. oryzicola (Xoc) (strain BLS256)	Japonica, Nipponbare	Whole-plant tissue		14	2
Biotic stress - 2 h XOO			4		2 h after inoculation with Xanthomonas oryzae pathovar (pv.) oryzae (Xoo) (strain PXO99A)	Japonica, Nipponbare	Whole-plant tissue		14	2
Biotic stress - 4 h Mock			4		4 h after mock infection (control)	Japonica, Nipponbare	Whole-plant tissue		14	4
Biotic stress - 4 h XOC			4		4 h after inoculation with X. oryzae pv. oryzicola (Xoc) (strain BLS256)	Japonica, Nipponbare	Whole-plant tissue		14	4
Biotic stress - 4 h XOO			4		4 h after inoculation with Xanthomonas oryzae pathovar (pv.) oryzae (Xoo) (strain PXO99A)	Japonica, Nipponbare	Whole-plant tissue		14	4
Biotic stress - 8 h Mock			4		8 h after mock infection (control)	Japonica, Nipponbare	Whole-plant tissue		14	8
Biotic stress - 8 h XOC			4		8 h after inoculation with X. oryzae pv. oryzicola (Xoc) (strain BLS256)	Japonica, Nipponbare	Whole-plant tissue		14	8
Biotic stress - 8 h XOO			4		8 h after inoculation with Xanthomonas oryzae pathovar (pv.) oryzae (Xoo) (strain PXO99A)	Japonica, Nipponbare	Whole-plant tissue		14	8
Biotic stress - 24 h Mock			4		24 h after mock infection (control)	Japonica, Nipponbare	Whole-plant tissue		14	24
Biotic stress - 24 h XOC			4		24 h after inoculation with X. oryzae pv. oryzicola (Xoc) (strain BLS256)	Japonica, Nipponbare	Whole-plant tissue		14	24
Biotic stress - 24 h XOO			4		24 h after inoculation with Xanthomonas oryzae pathovar (pv.) oryzae (Xoo) (strain PXO99A)	Japonica, Nipponbare	Whole-plant tissue		14	24
Biotic stress - 96 h Mock			4		96 h after mock infection (control)	Japonica, Nipponbare	Whole-plant tissue		14	96
Biotic stress - 96 h XOC			4		96 h after inoculation with X. oryzae pv. oryzicola (Xoc) (strain BLS256)	Japonica, Nipponbare	Whole-plant tissue		14	96
Biotic stress - 96 h XOO			4		96 h after inoculation with Xanthomonas oryzae pathovar (pv.) oryzae (Xoo) (strain PXO99A)	Japonica, Nipponbare	Whole-plant tissue		14	96
Hormone treatment - Control	Hirose et al., 2007	GSE6719	3	Cytokinin treatment on root and leaf	2-week old seedling root mock treated for 30 mins (control)	Nipponbare	Root, 2-week old seedlings		14	0.5
Hormone treatment - Cytokinin			3		2-week old seedling root cytokinin treated for 30 mins	Nipponbare	Root, 2-week old seedlings		14	0.5
Hormone treatment - Control			3		2-week old seedling root mock treated for 120 mins (control)	Nipponbare	Root, 2-week old seedlings		14	2
Hormone treatment - Cytokinin			3		2-week old seedling root cytokinin treated for 120 mins	Nipponbare	Root, 2-week old seedlings		14	2
Hormone treatment - Control			3		2-week old seedling leaf mock treated for 30 mins (control)	Nipponbare	Leaf, 2-week old seedlings		14	0.5
Hormone treatment - Cytokinin			3		2-week old seedling leaf cytokinin treated for 30 mins	Nipponbare	Leaf, 2-week old seedlings		14	0.5
Hormone treatment - Control			3		2-week old seedling leaf mock treated for 120 mins (control)	Nipponbare	Leaf, 2-week old seedlings		14	2
Hormone treatment - Cytokinin			3		2-week old seedling leaf cytokinin treated for 120 mins	Nipponbare	Leaf, 2-week old seedlings		14	2
Hormone treatment - Control	Jain et al., 2009	GSE5167	2	Indole-3-actetic acid and benzyl aminopurine treatment	1-week old seedlings mock treated (control)	indica, IR64	Seedling		7	1 and 3 h, pooled
Hormone treatment - IAA			3		1-week old seedlings indole-3-actetic acid treated (control)	indica, IR64	Seedling		7	1 and 3 h, pooled
Hormone treatment - BAP			3		1-week old seedlings benzyl aminopurine treated (control)	indica, IR64	Seedling		7	1 and 3 h, pooled

## Sheet: ST 2. FUNCAT stats
Supplementary Table 2. FUNctional CATalogue (FUNCAT) information from Figure 1. The frequency of transcripts in each FUNCAT and the respective percentages are shown. For each FUNCAT, a z-score statistic and associated p-value was calculated in comparison to the genome.
	Genome		Never				Always				Specific				Non-specific
FUNCAT	Freq.	%	Freq.	%	z-score	p-value	Freq.	%	z-score	p-value	Freq.	%	z-score	p-value	Freq.	%	z-score	p-value
Metabolism	3117	0.175152	397	0.167299	0.947352	0.17173	568	0.136506	6.00537	9.54451e-10	89	0.161232	0.848176	0.19817	2063	0.192624	-3.70494	0.000105719
Carbohydrate metabolism	1086	0.0610249	145	0.0611041	-0.0151266	0.493966	160	0.0384523	5.66591	7.31234e-09	36	0.0652174	-0.404859	0.342791	745	0.0695612	-2.84703	0.00220643
Energy metabolism	473	0.026579	33	0.0139064	3.7078	0.000104533	132	0.0317231	-1.825	0.0340008	7	0.0126812	2.01472	0.0219672	301	0.0281046	-0.767529	0.221384
Lipid metabolism	377	0.0211845	45	0.0189633	0.710122	0.238814	102	0.0245133	-1.32334	0.092862	10	0.0181159	0.494133	0.310606	220	0.0205415	0.367169	0.356746
Nucleotide metabolism	226	0.0126995	19	0.00800674	1.96023	0.0249843	68	0.0163422	-1.84053	0.0328455	6	0.0108696	0.37895	0.352363	133	0.0124183	0.206181	0.418325
Amino acid metabolism	448	0.0251742	56	0.0235988	0.461822	0.322105	143	0.0343667	-3.29858	0.000485878	9	0.0163043	1.31694	0.0939294	240	0.022409	1.47333	0.0703317
Genetic information processing	8	0.000449539	1	0.000421408	0.0609512	0.475699	4	0.000961307	-1.27163	0.101752	0	0	0.498251	0.309154	3	0.000280112	0.705385	0.240285
Transcription	113	0.00634974	10	0.00421408	1.25522	0.1047	63	0.0151406	-5.72509	5.16901e-09	6	0.0108696	-1.30284	0.0963144	34	0.0031746	3.62479	0.000144599
Transcription factor	2906	0.163295	366	0.154235	1.12452	0.130396	591	0.142033	3.37432	0.000369993	94	0.17029	-0.437633	0.330826	1855	0.173203	-2.17196	0.0149292
Translation	746	0.0419195	62	0.0261273	3.68491	0.000114391	330	0.0793079	-10.0577	1.66533e-15	18	0.0326087	1.07847	0.140412	336	0.0313725	4.51308	3.1946e-06
Folding, sorting and degradation	853	0.0479321	135	0.05689	-1.89908	0.0287768	322	0.0773852	-7.60003	1.53211e-14	28	0.0507246	-0.302221	0.381242	368	0.0343604	5.48073	2.11781e-08
Replication and repair	609	0.0342212	206	0.0868099	-12.2203	1.55431e-15	29	0.00696948	9.42207	9.99201e-16	48	0.0869565	-6.56702	2.56663e-11	326	0.0304388	1.73641	0.0412459
Environmental information processing	369	0.020735	61	0.0257059	-1.57466	0.0576674	35	0.00841144	5.32523	5.04136e-08	15	0.0271739	-1.04081	0.148982	258	0.0240896	-1.87024	0.0307252
Membrane transport	817	0.0459092	96	0.0404551	1.20048	0.114977	146	0.0350877	3.06883	0.00107451	28	0.0507246	-0.53159	0.297505	547	0.0510738	-1.97847	0.0239377
Signal transduction	302	0.0169701	42	0.0176991	-0.257632	0.398346	92	0.0221101	-2.24856	0.0122703	8	0.0144928	0.444772	0.328242	160	0.0149393	1.31507	0.0942429
Ligand receptor interaction	138	0.00775455	23	0.00969237	-0.99644	0.159518	31	0.00745013	0.202286	0.419846	3	0.00543478	0.614669	0.269387	81	0.00756303	0.179365	0.428826
Kinases	476	0.0267476	68	0.0286557	-0.538958	0.294958	38	0.00913242	6.76564	6.6358e-12	26	0.0471014	-2.88702	0.00194455	344	0.0321195	-2.62795	0.00429503
Cellular processes	100	0.00561924	7	0.00294985	1.68145	0.0463374	49	0.011776	-4.35511	6.65011e-06	0	0	1.76602	0.0386964	44	0.00410831	1.74268	0.0406943
Cell growth and development	265	0.014891	28	0.0117994	1.18232	0.11854	53	0.0127373	1.04687	0.14758	5	0.00905797	1.12089	0.131168	179	0.0167134	-1.2034	0.114411
Cellular communication	76	0.00427062	9	0.00379267	0.337602	0.367832	29	0.00696948	-2.27188	0.0115468	3	0.00543478	-0.411402	0.340389	35	0.00326797	1.31641	0.0940186
Immune system	18	0.00101146	3	0.00126422	-0.358619	0.35994	2	0.000480654	1.02184	0.153429	2	0.00362319	-1.83139	0.0335214	11	0.00102708	-0.0400497	0.484027
Development	34	0.00191054	0	0	2.13105	0.0165425	12	0.00288392	-1.23629	0.108176	2	0.00362319	-0.895517	0.185255	20	0.00186741	0.0811018	0.46768
Controls	108	0.00606878	62	0.0261273	-10.0397	2.77556e-16	13	0.00312425	2.30985	0.0104483	10	0.0181159	-3.48719	0.000244063	23	0.00214753	4.74073	1.06473e-06
Miscellaneous function	1993	0.111991	226	0.0952381	2.44987	0.00714535	461	0.110791	0.221321	0.412421	44	0.0797101	2.37761	0.00871264	1262	0.117834	-1.50209	0.0665368
Metabolism/Genetic information processing	641	0.0360193	72	0.0303413	1.40694	0.0797227	224	0.0538332	-5.31788	5.24927e-08	13	0.0235507	1.55611	0.0598406	332	0.0309991	2.26083	0.011885
Metabolism/Environmental information processing	471	0.0264666	46	0.0193847	2.05046	0.0201596	92	0.0221101	1.60062	0.0547301	9	0.0163043	1.47319	0.0703505	324	0.0302521	-1.8799	0.0300607
Metabolism/Cellular processes	257	0.0144414	32	0.013485	0.368246	0.356345	53	0.0127373	0.838819	0.200785	8	0.0144928	-0.0099503	0.49603	164	0.0153128	-0.590657	0.277375
Genetic information processing/Environmental information processing	332	0.0186559	45	0.0189633	-0.103878	0.458633	164	0.0394136	-8.11261	1.66533e-16	6	0.0108696	1.33981	0.0901543	117	0.0109244	5.07744	1.91281e-07
Genetic information processing/Cellular processes	191	0.0107327	16	0.00674252	1.8116	0.0350238	89	0.0213891	-5.51539	1.74006e-08	6	0.0108696	-0.0307171	0.487748	80	0.00746965	2.74964	0.00298308
Environmental information processing/Cellular processes	246	0.0138233	62	0.0261273	-4.59114	2.20418e-06	66	0.0158616	-1.00011	0.15863	13	0.0235507	-1.90794	0.0281996	105	0.00980392	2.98027	0.00143999
	17796		2373				4161				552				10710

## Sheet: ST 3. Arab array details
Supplementary Table 3. Details of the development/tissue/stress/hormone experiments carried out, the publications addressing these microarrays, the GEO or MIAME Geneexpress accessions, number of biological replications, (as in Table 1.), the sample details, genotype, tissue, age and treatment time (where relevant and available), photoperiod and growth substate are shown below.
Development/Stress	Publications	GEO/other accession	No. of reps	Sample details	Genotype	Tissue	Age (Hours)	Age (Days/wks)	Time after treatment (hours)	Time after treatment (days)	Photoperiod	Substrate
Development/tissue	Schmid et al., 2005	5 ATGE_5	3	leaves 1 + 2	wild type	Same as sample details		7 days			continuous light	soil
Development/tissue	E-AFMX-9	10 ATGE_10	3	rosette leaf #4, 1 cm long	wild type			10 days			continuous light	soil
Development/tissue		12 ATGE_12	3	rosette leaf # 2	wild type			17 days			continuous light	soil
Development/tissue		13 ATGE_13	3	rosette leaf # 4	wild type			17 days			continuous light	soil
Development/tissue		14 ATGE_14	3	rosette leaf # 6	wild type			17 days			continuous light	soil
Development/tissue		15 ATGE_15	3	rosette leaf # 8	wild type			17 days			continuous light	soil
Development/tissue		16 ATGE_16	3	rosette leaf # 10	wild type			17 days			continuous light	soil
Development/tissue		17 ATGE_17	3	rosette leaf # 12	wild type			17 days			continuous light	soil
Development/tissue		19 ATGE_19	3	leaf 7, petiole	wild type			17 days			continuous light	soil
Development/tissue		20 ATGE_20	3	leaf 7, proximal half	wild type			17 days			continuous light	soil
Development/tissue		21 ATGE_21	3	leaf 7, distal half	wild type			17 days			continuous light	soil
Development/tissue		22 ATGE_22	3	developmental drift, entire rosette after transition to flowering, but before bolting	wild type			21 days			continuous light	soil
Development/tissue		23 ATGE_23	3	as above	wild type			22 days			continuous light	soil
Development/tissue		24 ATGE_24	3	as above	wild type			23 days			continuous light	soil
Development/tissue		26 ATGE_26	3	cauline leaf	wild type			21+ days			continuous light	soil
Development/tissue		66 ATGE_87	3	vegetative rosette	wild type			7 days			short day (10/14)	soil
Development/tissue		67 ATGE_89	3	vegetative rosette	wild type			14 days			short day (10/14)	soil
Development/tissue		68 ATGE_90	3	vegetative rosette	wild type			21 days			short day (10/14)	soil
Development/tissue		69 ATGE_91	3	leaf	wild type			15 days			long day (16/8)	1x MS agar, 1% sucrose
Development/tissue		30 ATGE_31	3	flower, stage 9	wild type			21+ days			continuous light	soil
Development/tissue		31 ATGE_32	3	flower, stage 10/11	wild type			21+ days			continuous light	soil
Development/tissue		32 ATGE_33	3	flower, stage 12	wild type			21+ days			continuous light	soil
Development/tissue		33 ATGE_34	3	flower, stage 12, sepals	wild type			21+ days			continuous light	soil
Development/tissue		34 ATGE_35	3	flower, stage 12, petals	wild type			21+ days			continuous light	soil
Development/tissue		35 ATGE_36	3	flower, stage 12, stamens	wild type			21+ days			continuous light	soil
Development/tissue		36 ATGE_37	3	flower, stage 12, carpels	wild type			21+ days			continuous light	soil
Development/tissue		37 ATGE_39	3	flower, stage 15	wild type			21+ days			continuous light	soil
Development/tissue		38 ATGE_40	3	flower, stage 15, pedicels	wild type			21+ days			continuous light	soil
Development/tissue		39 ATGE_41	3	flower, stage 15, sepals	wild type			21+ days			continuous light	soil
Development/tissue		40 ATGE_42	3	flower, stage 15, petals	wild type			21+ days			continuous light	soil
Development/tissue		41 ATGE_43	3	flower, stage 15, stamen	wild type			21+ days			continuous light	soil
Development/tissue		42 ATGE_45	3	flower, stage 15, carpels	wild type			21+ days			continuous light	soil
Development/tissue		57 ATGE_73	3	mature pollen	wild type			6 wk			continuous light	soil
Development/tissue		70 ATGE_92	3	flower 2	wild type			8 days			long day (16/8)	soil
Development/tissue		58 ATGE_76	3	silique, with seeds stage 3; mid globular to early heart embryo	wild type			8 wk			long day (16/8)	soil
Development/tissue		59 ATGE_77	3	silique, wth seeds stage 4; early to late heart embryo	wild type			8 wk			long day (16/8)	soil
Development/tissue		60 ATGE_78	3	silique, with seeds stage 5; late heart to mid torpedo embryo	wild type			8 wk			long day (16/8)	soil
Development/tissue		61 ATGE_79	3	seed, stage 6; mid to late torpedo embryos	wild type			8 wk			long day (16/8)	soil
Development/tissue		62 ATGE_81	3	seed, stage 7; late torpedo to early walking-stick embryo	wild type			8 wk			long day (16/8)	soil
Development/tissue		63 ATGE_82	3	seed, stage 8; walking-stick to early curled-cotyledons embryo	wild type			8 wk			long day (16/8)	soil
Development/tissue		64 ATGE_83	3	seed, stage 9; curled-cotyledons to early green-cotyledons embryo	wild type			8 wk			long day (16/8)	soil
Development/tissue		65 ATGE_84	3	seed, stage 10; green-cotyledons embryo	wild type			8 wk			long day (16/8)	soil
Development/tissue		3 ATGE_3	3	root	wild type			7 days			continuous light	soil
Development/tissue		9 ATGE_9	3	roots	wild type			17 days			continuous light	soil
Development/tissue		71 ATGE_93	3	root	wild type			15 days			long day (16/8)	1x MS agar, 1% sucrose
Development/tissue		72 ATGE_94	3	root	wild type			8 days			continuous light	1x MS agar
Development/tissue		73 ATGE_95	3	root	wild type			8 days			continuous light	1x MS agar, 1% sucrose
Development/tissue		76 ATGE_98	3	root	wild type			21 days			continuous light	1x MS agar
Development/tissue		77 ATGE_99	3	root	wild type			21 days			continuous light	1x MS agar, 1% sucrose
Abiotic stress - Control	Kilian et al., 2007	GSE5620	2	Shoot (control); 0.5 h	wildtype	Shoot
Abiotic stress - Control			2	Shoot (control); 1 h	wildtype	Shoot
Abiotic stress - Control			2	Shoot (control); 3 h	wildtype	Shoot
Abiotic stress - Drought		GSE5624	2	Drought stress (shoot); 0.5 h	wildtype	Shoot			0.5
Abiotic stress - Drought			2	Drought stress (shoot); 1 h	wildtype	Shoot			1
Abiotic stress - Drought			2	Drought stress (shoot); 3 h	wildtype	Shoot			3
Abiotic stress - Salt		GSE5623	2	Salt stress (shoot); 0.5 h	wildtype	Shoot			0.5
Abiotic stress - Salt			2	Salt stress (shoot); 1 h	wildtype	Shoot			1
Abiotic stress - Salt			2	Salt stress (shoot); 3 h	wildtype	Shoot			3
Abiotic stress - Cold		GSE5621	2	Cold stress (shoot); 0.5 h	wildtype	Shoot			0.5
Abiotic stress - Cold			2	Cold stress (shoot); 1 h	wildtype	Shoot			1
Abiotic stress - Cold			2	Cold stress (shoot); 3 h	wildtype	Shoot			3
Abiotic stress - Heat		GSE5628	2	Heat stress (shoots); 0.5 h	wildtype	Shoot			0.5
Abiotic stress - Heat			2	Heat stress (shoots); 1 h	wildtype	Shoot			1
Abiotic stress - Heat			2	Heat stress (shoots); 3 h	wildtype	Shoot			3

## Sheet: ST 4. Arab FC
Supplementary Table 4. The Arabidopsis microarray probeset identifier (Array element), Annotation (TAIR9) and Locus identifiers (Arabidopsis Gene Identifier - AGI) are annoted. For each stress data subset, the fold change, p-value associated with that fold change and PPDE (<p) (false discovery rate correction) are shown.
Array Element	Annotation	Locus Identifier	Cold 0.5 h	Bayes.p	PPDE(<p)	Cold 1 h	Bayes.p	PPDE(<p)	Cold 3 h	Bayes.p	PPDE(<p)	Drought 0.5 h	Bayes.p	PPDE(<p)	Drought 1 h	Bayes.p	PPDE(<p)	Drought 3 h	Bayes.p	PPDE(<p)	Salt 0.5 h	Bayes.p	PPDE(<p)	Salt 1 h	Bayes.p	PPDE(<p)	Salt 3 h	Bayes.p	PPDE(<p)	Heat 0.5 h	Bayes.p	PPDE(<p)	Heat 1 h	Bayes.p	PPDE(<p)	Heat 3 h	Bayes.p	PPDE(<p)
244901_at	encodes a plant b subunit of mitochondrial ATP synthase based on structural similarity and the presence in the F(0) complex.	ATMG00640																															3.91311	4.98218e-06	0.999965	50.6868	9.39693e-12	1
244902_at	Encodes NADH dehydrogenase subunit 4L.	ATMG00650																															3.41358	8.11981e-05	0.999925	98.536	2.63101e-12	1
244903_at	hypothetical protein	ATMG00660	1.9244	0.000116199	0.997471							3.25582	6.77842e-05	0.998759				1.91381	0.000841905	0.988279	2.81717	3.79129e-06	0.998904							1.76025	0.000179035	0.994598	1.70342	0.030109	0.966129	4.52479	7.66501e-09	0.999991
244904_at	hypothetical protein	ATMG00670							1.84404	0.0017227	0.991684	2.95937	0.000410557	0.99414				1.71612	0.000790214	0.988385													1.88308	0.0320782	0.963685	15.1283	2.02087e-11	1
244905_at	hypothetical protein	ATMG00680
244906_at	hypothetical protein	ATMG00690							2.54691	0.00479949	0.994587																						6.63411	9.62591e-06	0.999956	98.4522	1.90334e-11	1
244907_at	hypothetical protein	ATMG00710
244908_at	hypothetical protein	ATMG00720
244909_at	hypothetical protein	ATMG00740
244910_s_at	[ATMG00750, hypothetical protein];[AT2G07686, transposable element gene]	ATMG00750;AT2G07686																																		3.42167	0.00250691	0.999877
244911_at	hypothetical protein	ATMG00820
244912_at	[AT2G07783, pseudogene, similar to Ccl1, blastp match of 86% identity and 6.4e-177 P-value to GP|1694629|dbj|BAA12329.1||D84373 Ccl1 {Brassica napus}];[ATMG00830, cytochrome c biogenesis orf382]	AT2G07783;ATMG00830										2.457	0.00193158	0.991757				2.22684	9.68874e-06	0.999188	3.00069	1.51535e-07	0.999875													3.47081	3.20558e-08	0.999996
244913_at	hypothetical protein	ATMG00840
244914_at	[ATMG00850, hypothetical protein];[AT2G07682, transposable element gene]	ATMG00850;AT2G07682
244915_s_at	[ATMG00860, hypothetical protein];[AT2G07682, transposable element gene]	ATMG00860;AT2G07682
244916_at	[ATMG00880, hypothetical protein];[AT2G07682, transposable element gene]	ATMG00880;AT2G07682
244917_at	hypothetical protein	ATMG00870
244918_at	hypothetical protein	ATMG00890																																		1.95172	0.000519432	0.999932
244919_at	[AT2G07768, pseudogene, similar to Ccl1, blastp match of 92% identity and 1.9e-108 P-value to GP|1694631|dbj|BAA12330.1||D84374 Ccl1 {Brassica napus}];[ATMG00960, Encodes a protein of the mitochondrial membrane which has been shown to be present in a number of unidentified complexes including a 500-KDa complex postulated to have heme lyase activity, in which another protein (AtCCMH, AT1G15220) is…	AT2G07768;ATMG00960																																		40.8962	1.00933e-09	1
244920_s_at	[AT2G07751, NADH-ubiquinone oxidoreductase chain 3, putative];[ATMG00990, NADH dehydrogenase subunit 3]	AT2G07751;ATMG00990	-2.29334	1.21444e-05	0.99978																1.49982	0.000437379	0.985368													2.69996	2.02285e-09	1
244921_s_at	hypothetical protein	ATMG01000	-2.60239	3.12959e-06	0.999968													1.52176	0.00222439	0.991945	2.15829	2.14376e-06	0.999749										1.56079	0.0294375	0.961633	3.84454	1.48569e-09	1
244922_s_at	[AT2G07674, similar to hypothetical protein BrnapMp048 [Brassica napus] (GB:YP_717145.1); contains domain PD020792 (PD020792)];[ATMG01010, hypothetical protein]	AT2G07674;ATMG01010																1.86668	2.54157e-05	0.996504	2.0261	1.52559e-05	0.997237										2.26443	0.00265825	0.996871	6.28984	3.30933e-10	1
244923_s_at	hypothetical protein	ATMG01020	-1.77048	0.00168275	0.99347				2.23678	0.0284888	0.968178										2.18189	0.000350659	0.988917										1.87676	0.0208243	0.973839	12.2256	5.77636e-09	1
244924_at	hypothetical protein	ATMG01040																																		3.61849	2.56199e-05	0.999999
244925_at	NADH dehydrogenase subunit 7	ATMG00510
244926_s_at	[AT2G07712, pseudogene, similar to maturase-related protein, blastp match of 86% identity and 2.9e-305 P-value to GP|840924|gb|AAA67711.1||U09988 maturase-related protein {Glycine max}];[ATMG00520, hypothetical protein]	AT2G07712;ATMG00520																															1.10117	0.00190939	0.99399	79.6575	1.54587e-10	1
244927_at	[ATMG00530, hypothetical protein];[AT2G07776, Identical to Uncharacterized mitochondrial protein AtMg00530 [Arabidopsis Thaliana] (GB:P93308;GB:Q0WM92); similar to unnamed protein product [Vitis vinifera] (GB:CAO47179.1)]	ATMG00530;AT2G07776																															1.21319	0.0262425	0.965886	5.53579	3.76583e-06	1
244928_s_at	[ATMG00570, encodes a protein of unknown function. The transcript has extensive RNA editing at the 3' end. Protein has orthologous in other plants and sequence is similar to E. coli ORFs orf154 and orf131, both of unknown function. So far, similar proteins are found only in plants and prokaryotes.];[AT2G07716, pseudogene, similar to orfx, blastp match of 85% identity and 5.5e-116 P-value to GP|28…	ATMG00570;AT2G07716																																		3.15838	3.75867e-06	0.999996
244929_at	NADH dehydrogenase subunit 4	ATMG00580	-1.73898	5.43101e-05	0.999528																1.87076	2.13091e-05	0.998674							-1.57784	0.000156116	0.999346
244930_at	hypothetical protein	ATMG00600																															1.11128	0.000415075	0.995936	8.62355	1.47923e-07	1
244931_at	hypothetical protein	ATMG00630																															3.30817	6.72324e-05	0.999946	164.237	9.19265e-14	1
244932_at	Encodes the PsaC subunit of photosystem I.	ATCG01060	-10.1356	6.86989e-10	1							1.62211	1.72948e-06	0.999592							1.5362	2.74384e-05	0.997239							-3.33952	1.72275e-08	1	-1.36141	0.00860397	0.989856	-1.66231	1.251e-06	0.999999
244933_at	NADH dehydrogenase ND4L	ATCG01070	-3.48069	7.38669e-08	0.999984																									-2.67199	1.79175e-07	0.999994	-1.4858	0.00252144	0.997784	-1.8237	2.50104e-05	0.99998
244934_at	NADH dehydrogenase ND6	ATCG01080	-1.86611	0.000338128	0.997863							1.9062	0.00489775	0.984182							1.63179	0.000429353	0.981324							-3.0988	2.05102e-06	0.999992	-1.66566	0.000832683	0.997745	-1.63817	0.000180124	0.999971
244935_at	Encodes subunit of the chloroplast NAD(P)H dehydrogenase complex	ATCG01090																																		-1.33297	1.19883e-05	0.999974
244936_at	NADH dehydrogenase ND1	ATCG01100	-1.40311	0.000719455	0.996003																									-1.19694	0.0124087	0.967361				-1.43356	0.000477973	0.999859
244937_at	Encodes the 49KDa plastid NAD(P)H dehydrogenase subunit H protein. Its transcription is regulated by an ndhF-specific plastid sigma factor, SIG4.	ATCG01110	-2.10566	2.4736e-05	0.999858							2.00123	0.0108123	0.991339				1.32969	0.00296558	0.983745	1.86919	9.71875e-05	0.996005													-1.48232	0.000949465	0.999348
244938_at	encodes a chloroplast ribosomal protein S15, a constituent of the small subunit of the ribosomal complex	ATCG01120	1.75432	0.000130508	0.99869							2.16493	0.00584428	0.997049				-1.71779	0.000206112	0.999518	1.91209	9.33669e-05	0.995861				-1.45181	0.00210532	0.99708							-1.80826	3.95893e-05	0.999997
244939_at	chloroplast gene encoding ribosomal protein s12. The gene is located in three distinct loci on the chloroplast genome and is transpliced to make one transcript.	ATCG00065										2.23484	0.00167376	0.994763				1.34235	0.0134894	0.961476	2.31897	1.67157e-06	0.999718							1.482	0.00031799	0.996052				1.57745	0.000703407	0.998357
244940_at	[ATCG01230, chloroplast gene encoding ribosomal protein s12. The gene is located in three distinct loci on the chloroplast genome and is transpliced to make one transcript.];[ATCG00905, chloroplast gene encoding ribosomal protein s12. The gene is located in three distinct loci on the chloroplast genome and is transpliced to make one transcript.]	ATCG01230;ATCG00905										1.2646	2.68402e-05	0.998493				1.18424	0.00439143	0.985982	1.39203	3.99773e-06	0.999362
244941_at	hypothetical protein	ATMG00010																															1.03925	0.0314048	0.970473	1.70043	2.19424e-06	0.999998
244942_at	hypothetical protein	ATMG00050
244943_at	NADH dehydrogenase subunit 9	ATMG00070																			1.96716	0.000311937	0.991559										1.61646	0.024494	0.962173	14.9155	3.67362e-11	1
244944_s_at	[ATMG00080, encodes a mitochondrial ribosomal protein L16, which is a constituent of the large ribosomal subunit];[ATMG00090, ribosomal protein S3]	ATMG00080;ATMG00090	1.32954	0.0157375	0.968143																2.08245	0.0002925	0.994219													7.22165	5.54681e-10	1
244945_at	Encodes a mitochondria-encoded cytochrome c biogenesis protein.	ATMG00110																																		4.12311	8.43621e-05	0.999998
244946_at	no_match	no_match																																		9.08936	8.3299e-07	1
244947_at	hypothetical protein	ATMG00130																																		1.39157	0.00190472	0.999133
244948_at	hypothetical protein	ATMG00140
244949_at	hypothetical protein	ATMG00150
244950_at	cytochrome c oxidase subunit 2	ATMG00160							1.7158	0.00735529	0.988173																						2.14438	0.00133905	0.997682	42.4574	2.11865e-07	1
244951_s_at	[AT2G07723, pseudogene, similar to orf454~homology with two ORFs from Marchantia polymorpha mtDNA (orf169 and orf322), high similarity to 3'-terminal part of ccl1 of Rhodobacter, blastp match of 76% identity and 3.4e-193 P-value to GP|459537|emb|CAA54966.1||X78036 orf454~homology with two ORFs from Marchantia polymorpha mtDNA (orf169 and orf322), high similarity to 3'-terminal part of ccl1 of Rho…	AT2G07723;ATMG00180																1.59861	0.00234789	0.99116	1.91074	0.000132456	0.993416										1.84715	0.00533966	0.985789	11.8925	2.50214e-11	1
244952_at	hypothetical protein	ATMG00260																																		1.29947	0.0092275	0.99013
244953_s_at	[ATMG00270, NADH dehydrogenase subunit 6];[AT2G07731, pseudogene, similar to NADH-ubiquinone oxidoreductase chain 6 (EC 1.6.5.3). (Field mustard), blastp match of 96% identity and 3.7e-99 P-value to SP|Q01825|NU6M_ARATH NADH-ubiquinone oxidoreductase chain 6 (EC 1.6.5.3). (Field mustard) {Brassica campestris}]	ATMG00270;AT2G07731							1.82604	0.00272015	0.996679																									181.313	3.75864e-08	1
244954_s_at	[ATMG00280, hypothetical protein];[AT2G07732, pseudogene, similar to ribulose-1,5-bisphosphate carboxylase/oxygenase large subunit, blastp match of 96% identity and 3.2e-94 P-value to GP|17939362|gb|AAA33356.2||L22440 ribulose-1,5-bisphosphate carboxylase/oxygenase large subunit {Gyrostemon tepperi}]	ATMG00280;AT2G07732																																		19.9933	8.24674e-09	1
244955_at	hypothetical protein	ATMG00320
244956_s_at	[ATMG00310, hypothetical protein];[AT2G07737, transposable element gene]	ATMG00310;AT2G07737																																		2.0856	3.14539e-05	0.999995
244957_at	hypothetical protein	ATMG00400																																		1.42821	0.0347295	0.979829
244958_at	hypothetical protein	ATMG00450																															1.06067	0.0132843	0.987095	11.1664	8.1102e-07	1
244959_s_at	[AT2G07708, Identical to Uncharacterized mitochondrial protein AtMg00500 [Arabidopsis Thaliana] (GB:P93305); similar to hypothetical protein BrnapMp004 [Brassica napus] (GB:YP_717103.1)];[ATMG00500, hypothetical protein];[ATMG00490, hypothetical protein]	AT2G07708;ATMG00500;ATMG00490										2.66177	0.00216095	0.987286				1.69338	0.00774865	0.968735	3.08164	1.04033e-06	0.999872													3.63577	2.14185e-07	0.999942
244960_at	encodes a chloroplast ribosomal protein L32, a constituent of the large subunit of the ribosomal complex	ATCG01020										-1.60472	0.000234719	0.993808				-1.44143	0.00265507	0.993691	-1.62495	8.60164e-06	0.999016							-1.3191	0.00100759	0.994276				-1.29274	0.0099095	0.996453
244961_at	hypothetical protein	ATCG01040							1.42382	0.0139505	0.978639										1.54751	0.000113246	0.994462													1.49497	0.000586606	0.99946
244962_at	Represents a plastid-encoded subunit of a NAD(P)H dehydrogenase complex. Its mRNA is edited at four positions. Translation data is not available for this gene.	ATCG01050	-2.83387	1.38883e-08	0.999994																									-2.97786	2.21945e-09	1				-1.22579	0.00337098	0.997809
244963_at	PSII cytochrome b559	ATCG00570	-1.30997	8.39079e-05	0.998903							1.22645	0.00023009	0.994174																-1.27416	0.000272781	0.997296
244964_at	PSII cytochrome b559. There have been many speculations about the function of Cyt b559, but the most favored at present is that it plays a protective role by acting as an electron acceptor or electron donor under conditions when electron flow through PSII is not optimized.	ATCG00580	-1.58046	9.78858e-05	0.999272																									-1.33123	0.00187779	0.994861				1.31522	0.00721056	0.996943
244965_at	hypothetical protein	ATCG00590	-1.27164	0.0140076	0.976428																									-1.72623	2.56107e-05	0.999913
244966_at	Cytochrome b6-f complex, subunit V. Disruption of homologous gene in Chlamydomonas results in disruption of cytochrome b6-f complex.	ATCG00600	-1.50686	0.00378246	0.989148																1.51494	0.000583849	0.983762	-2.08311	4.51018e-05	0.996672				-2.24304	7.38639e-06	0.999967				-1.47911	0.00248693	0.995661
244967_at	Encodes subunit J of photosystem I.	ATCG00630	-1.16581	0.0114765	0.969104							-1.21216	0.0019358	0.969358							-1.30203	0.000104088	0.990738													1.11488	0.0162696	0.987914
244968_at	encodes a chloroplast ribosomal protein L33, a constituent of the large subunit of the ribosomal complex	ATCG00640	-1.69732	3.37357e-05	0.999428																									-1.8645	3.79392e-06	0.999936				-1.75286	9.96979e-05	0.999988
244969_at	chloroplast-encoded ribosomal protein S18	ATCG00650																												-1.40137	0.00674855	0.979264				-1.88765	0.000229924	0.999966
244970_at	encodes a chloroplast ribosomal protein L20, a constituent of the large subunit of the ribosomal complex	ATCG00660										2.25124	0.00138815	0.992674				-1.61423	0.0024063	0.997601	2.12052	3.64541e-06	0.99952													-2.1373	0.000171081	0.99998
244971_at	Encodes the only ClpP (caseinolytic protease) encoded within the plastid genome. Contains a highly conserved catalytic triad of Ser-type proteases (Ser-His-Asp). Part of the 350 kDa chloroplast Clp complex. The name reflects nomenclature described in Adam et. al (2001).	ATCG00670	-1.35583	0.00091512	0.995735							1.47845	0.000173356	0.995314							1.62939	1.41581e-05	0.998632
244972_at	encodes for CP47, subunit of the photosystem II reaction center.	ATCG00680	-2.90025	7.17541e-06	0.999979							1.57853	0.00293385	0.970852																-2.21791	5.87907e-05	0.999833
244973_at	Encodes photosystem II 5 kD protein subunit PSII-T. This is a plastid-encoded gene (PsbTc) which also has a nuclear-encoded paralog (PsbTn).	ATCG00690	-1.4644	0.00181722	0.995226				-1.59001	0.00686208	0.980809							-1.44841	0.00469262	0.986699																-1.50775	0.00126814	0.999217
244974_at	PSII low MW protein	ATCG00700	-1.779	9.37627e-05	0.999566																									-2.42051	2.01246e-06	0.999996				-1.53833	0.00248482	0.999071
244975_at	Encodes a 8 kD phosphoprotein that is a component of the photosystem II oxygen evolving core. Its exact molecular function has not been determined but it may play a role in mediating electron transfer between the secondary quinone acceptors, QA and QB, associated with the acceptor side of PSII.	ATCG00710										1.23554	0.0037461	0.962909
244976_at	Encodes the cytochrome b(6) subunit of the cytochrome b6f complex.	ATCG00720	-1.11052	0.0159836	0.964102																									-1.12404	0.00553064	0.977595
244977_at	A chloroplast gene encoding subunit IV of the cytochrome b6/f complex	ATCG00730	-1.953	0.000570839	0.998717							2.1496	0.00176248	0.986826				-1.57201	0.0121777	0.986704	1.965	4.24374e-05	0.996626				-1.59196	0.0148416	0.986926	-2.788	2.72841e-05	0.999879	-1.46333	0.0179431	0.981867	-2.07276	0.00117224	0.99982
244978_at	RNA polymerase alpha subunit	ATCG00740																-1.47014	9.75842e-05	0.998563																-1.76763	6.68755e-08	1
244979_at	30S chloroplast ribosomal protein S11	ATCG00750																												-1.16502	0.00474493	0.982191				-2.12428	1.39643e-09	1
244980_at	encodes a chloroplast ribosomal protein L36, a constituent of the large subunit of the ribosomal complex	ATCG00760																																		-2.17188	1.19746e-06	1
244981_at	chloroplast 30S ribosomal protein S8	ATCG00770																												-1.25726	0.0040966	0.984506				-2.15805	1.56505e-06	1
244982_at	encodes a chloroplast ribosomal protein L14, a constituent of the large subunit of the ribosomal complex	ATCG00780																												-1.59608	0.000188974	0.998462				-2.28008	2.63378e-06	0.999999
244983_at	chloroplast gene encoding a ribosomal protein L16, which is a constituent of 50S large ribosomal subunit	ATCG00790																			1.49437	2.99603e-05	0.99708													-1.27173	0.00458311	0.996963
244984_at	encodes a chloroplast ribosomal protein S3, a constituent of the small subunit of the ribosomal complex	ATCG00800																-1.21069	0.0165634	0.963508	-1.30522	0.00105838	0.963818													-1.98766	9.58052e-08	1
244985_at	encodes a chloroplast ribosomal protein L22, a constituent of the large subunit of the ribosomal complex	ATCG00810	1.29659	0.00144633	0.993585																															-2.12467	5.03474e-08	1
244986_at	Encodes a 6.8-kDa protein of the small ribosomal subunit.	ATCG00820							1.22094	0.0160863	0.970162																									-1.18775	0.00593896	0.996576
244987_s_at	[ATCG01310, encodes a chloroplast ribosomal protein L2, a constituent of the large subunit of the ribosomal complex];[ATCG00830, encodes a chloroplast ribosomal protein L2, a constituent of the large subunit of the ribosomal complex]	ATCG01310;ATCG00830										1.13738	0.00104237	0.977345																						-1.13116	0.00435688	0.996926
244988_s_at	[ATCG00840, One of two chloroplast genes that encode chloroplast ribosomal protein L23, a constituent of the large subunit of the ribosomal complex];[ATCG01300, One of two chloroplast genes that encode chloroplast ribosomal protein L23, a constituent of the large subunit of the ribosomal complex]	ATCG00840;ATCG01300							1.28958	0.0180631	0.97049
244989_s_at	[ATCG00860, Encodes an unknown protein. This gene is regulated by AtSIG6 transcriptionally.];[ATCG01280, hypothetical protein]	ATCG00860;ATCG01280	-1.38756	0.0297444	0.962136													-2.28761	0.000171231	0.998838				-1.95808	0.000570943	0.984195				-2.02903	0.000368065	0.998918	-1.44375	0.0478685	0.963059	-1.52564	0.0254569	0.982715
244990_s_at	[ATCG00870, hypothetical protein];[ATCG01270, hypothetical protein]	ATCG00870;ATCG01270				-2.84795	0.00102251	0.963404	-1.37072	0.0148207	0.967411							-3.9429	7.50164e-07	0.999988				-1.96838	0.00138242	0.984681	-2.26562	9.73008e-05	0.998101	-2.02165	0.000172446	0.999392	-1.79908	0.00717046	0.989699	-3.50056	1.05126e-06	1
244991_s_at	[ATCG01250, NADH dehydrogenase ND2];[ATCG00890, NADH dehydrogenase ND2]	ATCG01250;ATCG00890				-2.27344	0.000249695	0.979757										-2.67847	1.2036e-05	0.999883				-3.09169	6.02648e-06	0.999483	-1.46111	0.0114235	0.980648	-1.92919	0.000804929	0.996685	-2.38298	6.52346e-05	0.99964	-1.76025	0.000306902	0.9998
244992_s_at	[ATCG00900, encodes a chloroplast ribosomal protein S7, a constituent of the small subunit of the ribosomal complex];[ATCG01240, 30S chloroplast ribosomal protein S7]	ATCG00900;ATCG01240	-1.10636	0.00785471	0.969153
244993_s_at	[ATCG01000, hypothetical protein];[ATCG01130, hypothetical protein]	ATCG01000;ATCG01130																																		-1.61441	6.9946e-05	0.999968
244994_at	Chloroplast encoded NADH dehydrogenase unit.	ATCG01010							1.91362	0.000823499	0.996939							-2.04341	0.000300186	0.998025
244995_at	Encodes a subunit of ATPase complex CF0, which is a proton channel that supplies the proton motive force to drive ATP synthesis by CF1 portion of the complex.	ATCG00150																						-2.75803	1.65506e-06	0.999213
244996_at	Chloroplast ribosomal protein S2	ATCG00160										1.55364	0.00191286	0.994138							1.69808	3.05429e-05	0.998181
244997_at	RNA polymerase beta' subunit-2	ATCG00170							1.7769	0.00438589	0.988426	1.67138	0.000761675	0.991184							1.87353	1.63052e-05	0.996918							1.5783	0.000513125	0.996365
244998_at	RNA polymerase beta' subunit-1	ATCG00180	-1.33131	0.0106714	0.978624							1.53443	0.0021654	0.985348							1.70062	3.4859e-05	0.99613													-1.461	0.0120296	0.997005
244999_at	Chloroplast DNA-dependent RNA polymerase B subunit. The transcription of this gene is regulated by a nuclear encoded RNA polymerase. This gene has been transferred to mitochondrial genome during crucifer evolution.	ATCG00190	-1.64173	0.00282221	0.993065																1.67093	0.000253144	0.98533	-1.77222	0.000853367	0.982272	-1.51445	0.00103108	0.996186	-2.13209	0.000127669	0.999746				-2.00615	3.35771e-05	0.99996
245000_at	hypothetical protein	ATCG00210	-1.45281	0.00449596	0.991778				2.14061	0.000324318	0.99941	2.08087	0.00149749	0.995436				-1.74572	0.00030756	0.999081				-2.46512	1.90635e-06	0.999195				1.41535	0.00363605	0.984619	-1.63734	0.000208808	0.998547
245001_at	PSII low MW protein	ATCG00220																-1.29844	0.000985778	0.994918										-1.18994	0.00160254	0.991394
245002_at	PSII D2 protein	ATCG00270	-7.47865	1.24874e-09	1							1.62567	0.000749775	0.991972							1.80577	6.6647e-06	0.999416							-20.6198	4.15132e-10	1
245003_at	chloroplast gene encoding a CP43 subunit of the photosystem II reaction center. promoter contains a blue-light responsive element.	ATCG00280	-2.43358	7.49965e-08	0.999995							1.42833	0.000293741	0.993795							1.52646	1.42741e-05	0.998617							-3.00313	1.93726e-08	0.999997
245004_at	encodes PsbZ, which is a subunit of photosystem II. In Chlamydomonas, this protein has been shown to be essential in the interaction between PS II and the light harvesting complex II.	ATCG00300	-1.28725	0.000868309	0.994942																									-1.40735	1.79718e-05	0.999743
245005_at	30S chloroplast ribosomal protein S14	ATCG00330				-2.85004	0.000954944	0.992857										-4.04115	7.45399e-08	0.999998				-2.62975	0.00119743	0.981738	-1.78933	9.14068e-05	0.999203	-1.49042	0.00768735	0.986658	-1.9623	0.0075756	0.992693	-1.4604	0.000846912	0.998853
245006_at	Encodes the D1 subunit of photosystem I and II reaction centers.	ATCG00340										1.1328	0.000272937	0.983735
245007_at	Encodes psaA protein comprising the reaction center for photosystem I along with psaB protein; hydrophobic protein encoded by the chloroplast genome.	ATCG00350	-1.15213	0.00532646	0.981631							1.24446	3.02784e-05	0.998314				1.17624	0.00709448	0.981792																1.10249	0.0330391	0.978431
245008_at	Encodes a protein required for photosystem I assembly and stability. In Chlamydomonas reinhardtii, this protein seems to act as a PSI specific chaperone facilitating the assembly of the complex by interacting with PsaA and PsaD. A loss of function mutation in tobacco leads to a loss of photosystem I.	ATCG00360	-1.38038	0.0106894	0.972444				1.46838	0.00712611	0.985304	2.09374	0.000613595	0.996285							2.42356	4.11326e-07	0.99976													-1.50097	0.00283883	0.998959
245009_at	Chloroplast encoded ribosomal protein S4	ATCG00380							1.72169	0.00719101	0.986421	1.43834	0.000722073	0.989408							1.76965	4.37112e-06	0.999467							1.81172	1.69177e-07	0.999986				1.43062	0.000512223	0.998415
245010_at	Encodes NADH dehydrogenase subunit J. Its transcription is increased upon sulfur depletion.	ATCG00420	-1.66659	0.00074621	0.997772							2.21299	0.00630114	0.972441							3.16859	1.25477e-08	0.999985
245011_at	Encodes a protein which was originally thought to be part of photosystem II but its wheat homolog was later shown to encode for subunit K of NADH dehydrogenase.	ATCG00430	-1.63147	0.000843827	0.996621							2.47217	0.00899175	0.987977							2.83824	1.04616e-06	0.999834
245012_at	Encodes NADH dehydrogenase D3 subunit of the chloroplast NAD(P)H dehydrogenase complex	ATCG00440																												-1.2629	0.00263393	0.988066				-1.21291	0.0265723	0.991441
245013_at	ATPase epsilon subunit	ATCG00470																			1.19087	0.000172693	0.983442
245014_at	chloroplast-encoded gene for beta subunit of ATP synthase	ATCG00480
245015_at	large subunit of RUBISCO.	ATCG00490				3.53676	0.00219333	0.977107	4.62433	2.44534e-05	0.999945	2.41217	0.00835204	0.976703							3.0596	6.55317e-08	0.99998							1.30828	0.00719127	0.969876
245016_at	Encodes the carboxytransferase beta subunit of the Acetyl-CoA carboxylase (ACCase) complex in plastids. This complex catalyzes the carboxylation of acetyl-CoA to produce malonyl-CoA, the first committed step in fatty acid synthesis.	ATCG00500	-2.10524	1.41999e-05	0.999804							2.34205	0.000602435	0.997338							2.58064	5.52337e-08	0.999943							1.32101	0.00313863	0.98299
245017_at	Encodes subunit I of photosystem I.	ATCG00510	-1.85817	0.000135525	0.999361							1.64623	0.0021746	0.99017							1.89342	1.00974e-05	0.999041							1.39009	0.00113105	0.994772
245018_at	Encodes a protein required for photosystem I assembly and stability. In cyanobacteria, loss of function mutation in this gene increases PSII/PSI ratio without any influence on photoautotrophic growth.	ATCG00520	-1.26109	0.0041663	0.9875							1.63264	6.77342e-06	0.99945							1.56977	0.000848875	0.983482
245019_at	hypothetical protein	ATCG00530										1.49979	0.000683059	0.989503							1.63416	1.54152e-05	0.998215							1.21202	0.0140409	0.960469
245020_at	Encodes cytochrome f apoprotein; involved in photosynthetic electron transport chain; encoded by the chloroplast genome and is transcriptionally repressed by a nuclear gene HCF2.	ATCG00540	1.28947	0.012609	0.975481				1.4406	0.00392416	0.990558										1.48546	0.000151547	0.993882							1.61379	1.99211e-05	0.999799
245021_at	PSII component	ATCG00550	-1.25274	0.00474752	0.98457																-1.29942	0.00100699	0.967392							-1.45606	2.0212e-05	0.999765				-1.19899	0.00596706	0.996308
245022_at	PSII L protein	ATCG00560																												-1.51061	0.000723538	0.998476
245023_at	PSII I protein	ATCG00080
245024_at	Encodes the ATPase alpha subunit, which is a subunit of ATP synthase and part of the CF1 portion which catalyzes the conversion of ADP to ATP using the proton motive force. This complex is located in the thylakoid membrane of the chloroplast.	ATCG00120										1.89229	0.00496391	0.979942				1.47958	0.00508217	0.972061	2.39558	4.53771e-07	0.999872							1.70811	2.69564e-05	0.999466				1.78638	6.86138e-05	0.99917
245025_at	ATPase F subunit.	ATCG00130	-1.61186	0.000616572	0.99809							1.94109	0.00222339	0.987537							2.16291	1.10996e-06	0.999615
245026_at	ATPase III subunit	ATCG00140	-1.47003	0.000532848	0.997589							1.78626	0.00209446	0.98574							1.7685	8.14245e-06	0.998963
245027_at	HO2 (HEME OXYGENASE 2); heme oxygenase (decyclizing)	AT2G26550	1.63565	0.000191289	0.997468																												-1.45559	0.0482009	0.960965	-6.78317	1.00079e-07	1
245028_at	similar to unknown protein [Arabidopsis thaliana] (TAIR:AT4G33390.1); similar to unnamed protein product [Vitis vinifera] (GB:CAO61337.1); contains InterPro domain Protein of unknown function DUF827, plant (InterPro:IPR008545)	AT2G26570																									2.36564	5.00692e-06	0.999935				1.92089	0.000327301	0.999211	1.29565	0.0296206	0.979849
245029_at	YAB5 (YABBY5); transcription factor	AT2G26580																-1.39083	0.0261842	0.968235																-2.52598	5.86698e-05	0.99999
245030_at	glycoside hydrolase family 28 protein / polygalacturonase (pectinase) family protein	AT2G26620
245031_at	binding	AT2G26360	1.07239	0.00304804	0.991268																												1.06699	0.00141349	0.995272
245032_at	transposable element gene	AT2G26630	1.14201	0.00923109	0.9705
245033_at	disease resistance protein-related / LRR protein-related	AT2G26380
245034_at	serpin, putative / serine protease inhibitor, putative	AT2G26390
245035_at	ARD/ATARD3 (ACIREDUCTONE DIOXYGENASE); acireductone dioxygenase [iron(II)-requiring]/ heteroglycan binding / metal ion binding	AT2G26400
245036_at	IQD4 (IQ-domain 4); calmodulin binding	AT2G26410
245037_at	PIP5K3; 1-phosphatidylinositol-4-phosphate 5-kinase	AT2G26420
245038_at	PLP2 (PHOSPHOLIPASE A 2A); nutrient reservoir	AT2G26560	-3.59868	0.0293515	0.966189
245039_at	glycosyl hydrolase family 17 protein	AT2G26600																									1.91552	2.85462e-05	0.999913				-1.56424	0.0122204	0.976956	-1.25564	0.0387873	0.984306
245040_at	similar to unknown protein [Arabidopsis thaliana] (TAIR:AT3G57500.1); similar to hypothetical protein [Vitis vinifera] (GB:CAN81423.1)	AT2G26520
245041_at	AR781	AT2G26530	2.37872	0.00393529	0.982971	7.62144	0.000149523	0.998113	4.30194	7.29557e-07	0.99995	14.3109	0.000509211	0.999634	25.4103	0.0014877	0.999764	2.38166	6.37311e-05	0.997378													2.37854	0.00626425	0.98249	-1.66785	0.0396177	0.974991
245042_at	HEMD; uroporphyrinogen-III synthase	AT2G26540							-1.54492	0.00724556	0.986972							1.62477	0.000141903	0.998547										1.42799	0.00171756	0.983955
245043_at	RCY1 (ARGININE-RICH CYCLIN 1); cyclin-dependent protein kinase regulator	AT2G26430							-1.59113	0.0016614	0.994509							1.36229	0.0057169	0.980188							1.47053	0.00466306	0.988493				1.67463	0.00326295	0.993829	1.59408	0.000486518	0.999389
245044_at	cytochrome b6f complex subunit (petM), putative	AT2G26500										-1.16232	0.00225489	0.96659				-1.21357	0.00211702	0.991293																-1.10809	0.0152966	0.989302
245045_at	adhesion regulating molecule family	AT2G26590																															1.64656	0.00232561	0.995276	2.3767	9.86561e-08	0.999999
245046_at	PDE135 (PIGMENT DEFECTIVE EMBRYO 135); transmembrane transporter	AT2G26510							-3.39855	2.56822e-06	0.999974																									-1.90492	8.60434e-05	0.999965
245047_at	Encodes chlorophyll binding protein D1, a part of the photosystem II reaction center core	ATCG00020	-3.52518	3.64998e-09	0.999996				-2.38132	0.000211175	0.995275							-1.45892	0.00161219	0.995017							-1.30633	0.0183343	0.963979	-4.25921	3.18068e-10	1				-1.34429	0.00486139	0.997084
245048_at	Encodes a maturase located in the trnK intron in the chloroplast genome.	ATCG00040										1.38978	0.00203376	0.978986							1.62335	8.45403e-05	0.995812													-1.54192	0.00195831	0.999245
245049_at	Homologous to the bacterial ribosomal protein S16	ATCG00050							1.93423	0.000129793	0.999201							-1.45318	0.00493544	0.985546							-1.43239	0.00523549	0.989241							-1.2726	0.0222957	0.986806
245050_at	PSII K protein	ATCG00070	-1.37894	5.33113e-05	0.999155
245051_at	WRKY15 (WRKY DNA-binding protein 15); transcription factor	AT2G23320	-1.94972	0.00034948	0.998729				2.99056	0.00025661	0.999705				2.82615	0.000604957	0.996075	-2.24191	0.00105338	0.998572										-1.91518	0.000520041	0.999143				-1.81921	0.0049558	0.99779
245052_at	pectinesterase family protein	AT2G26440	-5.66414	0.000874966	0.999912																						-8.69909	0.00703588	0.999285	-2.77713	0.00599634	0.99264	-6.78769	0.0170049	0.992833	-3.35387	0.0250201	0.988485
245053_at	pectinesterase family protein	AT2G26450
245054_at	RED family protein	AT2G26460							-1.64042	0.0183593	0.968605																						-1.53046	0.027344	0.964101	-1.55524	0.0228627	0.987963
245055_at	similar to hypothetical protein [Vitis vinifera] (GB:CAN82703.1); contains InterPro domain Protein of unknown function DUF159 (InterPro:IPR003738)	AT2G26470																-1.53799	0.0102387	0.967002																-2.74905	7.42218e-05	0.999941
245056_at	UDP-glucoronosyl/UDP-glucosyl transferase family protein	AT2G26480																															1.19991	0.0266594	0.962768
245057_at	transducin family protein / WD-40 repeat family protein	AT2G26490
245058_at	mitochondrial glycoprotein family protein / MAM33 family protein	AT2G39790
245059_at	RHC2A (RING-H2 finger C2A); protein binding / zinc ion binding	AT2G39720																															-1.59126	0.0119737	0.977746
245060_at	CYT1 (CYTOKINESIS DEFECTIVE 1); nucleotidyltransferase	AT2G39770	-2.33299	1.1892e-05	0.999582							1.86414	0.00708912	0.973689				3.05103	1.57921e-07	0.999998																-2.01408	3.45666e-05	0.999993
245061_at	RCA (RUBISCO ACTIVASE)	AT2G39730	-1.19533	3.64408e-05	0.998792																									-1.11583	0.00322299	0.977433
245062_at	ATBPM3; protein binding	AT2G39760
245063_at	mitochondrial glycoprotein family protein / MAM33 family protein	AT2G39795																-1.5417	0.0105675	0.986277							-3.11525	3.6657e-05	0.999937				-1.60909	0.00939231	0.98187
245064_at	complex 1 family protein / LVR family protein	AT2G39725							-1.87791	0.000738877	0.998521
245065_at	dehydration-responsive family protein	AT2G39750							-1.52404	0.00477691	0.988693																									-1.28035	0.047397	0.979989
245066_at	TOPP4 (Type one serine/threonine protein phosphatase 4); protein serine/threonine phosphatase	AT2G39840
245067_at	RNS2 (RIBONUCLEASE 2); endoribonuclease	AT2G39780
245068_at	UGT84B1 (UDP-GLUCOSYL TRANSFERASE 84B1); UDP-glycosyltransferase/ abscisic acid glucosyltransferase/ indole-3-acetate beta-glucosyltransferase/ transferase, transferring glycosyl groups	AT2G23260
245069_at	UGT84B2 (UDP-GLUCOSYL TRANSFERASE 84B2); UDP-glycosyltransferase/ abscisic acid glucosyltransferase/ transferase, transferring glycosyl groups	AT2G23250
245070_at	plant EC metallothionein-like family 15 protein	AT2G23240
245071_at	terpene synthase/cyclase family protein	AT2G23230
245072_s_at	[AT2G23220, CYP81D6 (cytochrome P450, family 81, subfamily D, polypeptide 6); oxygen binding];[AT2G23190, CYP81D7 (cytochrome P450, family 81, subfamily D, polypeptide 7); oxygen binding]	AT2G23220;AT2G23190
245073_at	UDP-glycosyltransferase/ transferase, transferring glycosyl groups	AT2G23210
245074_at	protein kinase family protein	AT2G23200																															-3.06802	0.00310244	0.998145	-3.55726	0.00100294	0.999942
245075_at	CYP96A1 (cytochrome P450, family 96, subfamily A, polypeptide 1); oxygen binding	AT2G23180																									1.81167	0.00424797	0.992393				-2.98077	0.000369898	0.999847	-1.69498	0.00923359	0.994316
245076_at	GH3.3; indole-3-acetic acid amido synthetase	AT2G23170																2.12368	0.00147551	0.995502																1.70723	0.00195259	0.997916
245077_at	Identical to F-box protein At2g23160 [Arabidopsis Thaliana] (GB:Q1KS79;GB:O22191); similar to F-box family protein [Arabidopsis thaliana] (TAIR:AT2G16450.1); similar to F-box 2 [Prunus armeniaca] (GB:ABE27177.1); contains InterPro domain F-box associated type 3 (InterPro:IPR013187); contains InterPro domain Cyclin-like F-box (InterPro:IPR001810); contains InterPro domain F-box associated type 1 (…	AT2G23160
245078_at	AP2 domain-containing transcription factor, putative	AT2G23340																1.48655	0.00970197	0.979156							1.88095	0.000327621	0.998245				-1.76858	0.00391664	0.992259	1.42047	0.00961806	0.991721
245079_at	transposable element gene	AT2G23330																																		-1.33711	0.000627773	0.999592
245080_at	leucine-rich repeat transmembrane protein kinase, putative	AT2G23300
245081_at	no_match	no_match
245082_at	similar to unknown protein [Arabidopsis thaliana] (TAIR:AT4G37290.1); similar to hypothetical protein [Vitis vinifera] (GB:CAN62855.1)	AT2G23270
245083_at	ATRER1C1 (Arabidopsis thaliana endoplasmatic reticulum retrieval protein 1C)	AT2G23310							-1.50085	0.016105	0.966037																									1.4995	0.00209634	0.996473
245084_at	AtMYB70 (myb domain protein 70); DNA binding / transcription factor	AT2G23290	-2.28217	5.36326e-05	0.999647							-6.54937	4.70985e-07	0.999731							-3.42058	3.48922e-06	0.999797				-2.13686	0.00243956	0.992231	-9.61255	2.09753e-07	0.999997				1.51675	0.0069257	0.986828
245085_at	PAB4 (POLY(A) BINDING PROTEIN 4); RNA binding / translation initiation factor	AT2G23350										1.71441	0.0100316	0.973146													-1.49131	0.00157586	0.995799	1.3278	0.0033791	0.966481
245086_at	eukaryotic translation initiation factor 6, putative / eIF-6, putative	AT2G39820
245087_at	zinc ion binding	AT2G39830																1.41847	0.00951282	0.977496
245088_at	subtilase	AT2G39850																															-1.85592	0.000822205	0.998278	-1.88172	0.0105121	0.996468
245089_at	transketolase, putative	AT2G45290																1.6857	0.0107025	0.96963																-1.67495	0.010997	0.989799
245090_at	nodulin MtN21 family protein	AT2G40900							1.86783	0.0282712	0.965292																7.05207	8.87386e-06	0.999998				-2.4772	0.00791319	0.993537
245091_at	F-box protein-related	AT2G40910
245092_at	BZIP17; DNA binding / transcription activator/ transcription factor	AT2G40950																												1.57631	0.00803139	0.971274	3.14633	4.79446e-06	0.999956	4.5787	1.28102e-07	1
245093_at	3'-5'-exoribonuclease/ RNA binding	AT2G40820							-1.68828	0.001537	0.992316
245094_at	DPE2 (DISPROPORTIONATING ENZYME 2); 4-alpha-glucanotransferase/ heteroglycan binding	AT2G40840							-4.44308	3.77415e-06	0.999997																1.48215	0.00413805	0.990026	1.46835	0.00372792	0.980682				-4.09242	3.8679e-06	1
245095_at	protein kinase family protein / protein phosphatase 2C ( PP2C) family protein	AT2G40860																															2.20018	0.00020337	0.999334
245096_at	FL3-27; cysteine protease inhibitor	AT2G40880							-1.65181	0.000450384	0.996611							-1.37538	0.00586368	0.972286																-1.89459	3.99688e-05	0.999948
245097_at	similar to unknown protein [Arabidopsis thaliana] (TAIR:AT3G18470.1); similar to hypothetical protein [Vitis vinifera] (GB:CAN70759.1); contains InterPro domain Protein of unknown function Cys-rich (InterPro:IPR006461)	AT2G40935
245098_at	ERS1 (ETHYLENE RESPONSE SENSOR 1); receptor	AT2G40940	-1.4907	0.020131	0.967515				-1.80181	0.000229516	0.999013																-1.81852	0.000252487	0.998192							-2.9628	1.68679e-06	0.999999
245099_at	RHC1A (RING-H2 finger C1A); protein binding / zinc ion binding	AT2G40830																1.62182	0.000653181	0.996616							1.83029	0.000356321	0.999554	1.59736	0.0010963	0.991399	2.76359	4.43166e-06	0.99999	4.3122	2.21349e-10	1
245100_at	UBP5 (UBIQUITIN-SPECIFIC PROTEASE 5); ubiquitin-specific protease	AT2G40930																																		1.62711	8.99931e-05	0.999874
245101_at	CYP98A3 (CYTOCHROME P450, FAMILY 98, SUBFAMILY A, POLYPEPTIDE 3); monooxygenase/ p-coumarate 3-hydroxylase	AT2G40890																-1.33784	0.010164	0.975104													-1.35677	0.0112388	0.984006	-1.62647	0.000421676	0.999776
245102_at	transposable element gene	AT2G41580
245103_at	similar to unknown protein [Arabidopsis thaliana] (TAIR:AT5G25200.1); similar to 80C09_29 [Brassica rapa subsp. pekinensis] (GB:AAZ41840.1)	AT2G41590
245104_at	similar to hypothetical protein [Vitis vinifera] (GB:CAN74374.1); contains InterPro domain Mitochondrial glycoprotein; (InterPro:IPR003428)	AT2G41600																																		1.59383	0.000179296	0.998412
245105_at	similar to unnamed protein product [Vitis vinifera] (GB:CAO24352.1)	AT2G41610
245106_at	unknown protein	AT2G41650	1.41932	0.00793278	0.980536													-1.66798	0.0016133	0.994488				-1.7993	0.000160501	0.989912	-1.90278	0.000584222	0.998386				-1.86099	0.000455364	0.997856	-1.93321	0.000279455	0.999824
245107_at	AT-HSFB3 (Arabidopsis thaliana heat shock transcription factor B3); DNA binding / transcription factor	AT2G41690
245108_at	ATCKX1/CKX1 (CYTOKININ OXIDASE/DEHYDROGENASE 1); cytokinin dehydrogenase	AT2G41510
245109_at	DNAJ heat shock N-terminal domain-containing protein	AT2G41520																															-4.22435	0.00017385	0.999974	-4.90061	9.03825e-06	1
245110_at	transcription termination factor	AT2G41550
245111_at	transposable element gene	AT2G41570
245112_at	GPDHC1; NAD binding / glycerol-3-phosphate dehydrogenase (NAD+)	AT2G41540																												1.32271	0.00647266	0.979378	-2.3203	1.73682e-05	0.999576	-2.90347	4.74626e-06	0.999997
245113_at	MIZ1 (MIZU-KUSSEI 1)	AT2G41660
245114_at	TFIIB (TRANSCRIPTION FACTOR II B); RNA polymerase II transcription factor	AT2G41630																												-1.31826	0.011523	0.981915				1.80046	1.95187e-05	0.999916
245115_at	ATSFGH (ARABIDOPSIS THALIANA S-FORMYLGLUTATHIONE HYDROLASE); S-formylglutathione hydrolase/ hydrolase, acting on ester bonds	AT2G41530	1.33079	0.00753083	0.977463
245116_at	nucleoporin interacting component family protein	AT2G41620																																		-1.71603	0.000475913	0.999525
245117_at	ACA4 (AUTO-INHIBITED CA(2+)-ATPASE, ISOFORM 4); calcium-transporting ATPase/ calmodulin binding	AT2G41560	-2.5326	3.57816e-06	0.999848													-1.35498	0.0230361	0.97693							-1.86981	0.000656722	0.999356	-1.39207	0.00202897	0.994885				-3.8625	4.75198e-06	1
245118_at	thioredoxin reductase, putative / NADPH-dependent thioredoxin reductase, putative	AT2G41680
245119_at	similar to unknown protein [Arabidopsis thaliana] (TAIR:AT3G57380.1); similar to glycosyltransferase [Medicago truncatula] (GB:CAI30145.1); contains InterPro domain Protein of unknown function DUF563 (InterPro:IPR007657)	AT2G41640	-11.3344	9.40747e-05	0.999996	3.56521	0.000426396	0.99948	81.3745	3.24245e-06	1	-2.65665	0.00383667	0.966668	6.4569	0.00040087	0.999576				-7.37695	0.00016818	0.999334							-22.3779	6.10006e-05	0.999999
245120_at	HOS1 (High expression of osmotically responsive genes 1)	AT2G39810																																		-1.64602	0.00276456	0.993136
245121_at	60S ribosomal protein L7A (RPL7aA)	AT2G47610																									-1.4384	0.00973639	0.98421
245122_at	dimethyladenosine transferase, putative	AT2G47420																-1.48465	0.0100653	0.982727																1.60089	0.000657407	0.999165
245123_at	CAO (CHAOS); chromatin binding	AT2G47450	-1.35081	0.00692033	0.985446																												1.37265	0.00991905	0.985168	1.37574	0.00145587	0.996811
245124_at	U1A (SPLICEOSOMAL PROTEIN U1A); RNA binding	AT2G47580																																		1.7573	2.43864e-05	0.999896
245125_at	CKI1 (CYTOKININ-INDEPENDENT 1); protein histidine kinase/ two-component response regulator	AT2G47430
245126_at	ATMYB12/MYB12 (MYB DOMAIN PROTEIN 12); DNA binding / transcription activator/ transcription factor	AT2G47460
245127_at	ATMHX (MAGNESIUM/PROTON EXCHANGER); cation:cation antiporter	AT2G47600							-2.07444	0.000149737	0.999174							1.91549	6.98242e-05	0.999669							2.39525	6.30557e-06	0.999985							-2.62206	6.25848e-06	0.999999
245128_at	similar to calcium ion binding [Arabidopsis thaliana] (TAIR:AT4G34070.1); similar to unknown [Populus trichocarpa] (GB:ABK95689.1); contains domain EF-hand (SSF47473); contains domain Q8JZS2_MOUSE_Q8JZS2; (PD351140)	AT2G45380
245129_at	CRR4 (CHLORORESPIRATORY REDUCTION 4)	AT2G45350
245130_at	leucine-rich repeat transmembrane protein kinase, putative	AT2G45340	1.5432	0.00199863	0.988697																															1.82301	4.67301e-06	0.999964
245131_s_at	[AT2G45330, EMB1067 (EMBRYO DEFECTIVE 1067); tRNA 2'-phosphotransferase];[AT5G23600, tRNA 2'phosphotransferase, putative]	AT2G45330;AT5G23600							-1.40422	0.00432765	0.975305																									1.30155	0.0127804	0.990174
245132_at	binding / catalytic	AT2G45320																																		-2.14698	0.000385868	0.999825
245133_at	GAE4 (UDP-D-GLUCURONATE 4-EPIMERASE 4); catalytic	AT2G45310																															-1.93163	0.00358711	0.994074
245134_s_at	[AT4G38280, similar to unknown protein [Arabidopsis thaliana] (TAIR:AT2G45250.1); similar to unknown [Populus trichocarpa] (GB:ABK93717.1)];[AT2G45250, similar to unknown protein [Arabidopsis thaliana] (TAIR:AT4G38280.1); similar to unknown [Populus trichocarpa] (GB:ABK93717.1)]	AT4G38280;AT2G45250	1.55204	0.00232694	0.993612																									1.44709	0.00212491	0.989946	1.76837	0.000376953	0.996266	1.53071	0.00287219	0.996589
245135_at	transposable element gene	AT2G45230
245136_at	auxin-responsive protein-related	AT2G45210
245137_at	forkhead-associated domain-containing protein / FHA domain-containing protein	AT2G45460
245138_at	AFO (ABNORMAL FLORAL ORGANS); transcription factor	AT2G45190																																		1.35833	0.00890589	0.996671
245139_at	DNA-binding protein-related	AT2G45430
245140_at	LBD18 (LOB DOMAIN-CONTAINING PROTEIN 18)	AT2G45420
245141_at	BEN1; oxidoreductase, acting on CH-OH group of donors	AT2G45400																									-1.63503	0.0134299	0.982358							3.13394	1.60822e-07	0.999999
245142_at	glycoprotease M22 family protein	AT2G45270																-1.34206	0.0254987	0.96114																-2.03393	0.000239609	0.99985
245143_at	ZPR1 (LITTLE ZIPPER 1); protein binding	AT2G45450	1.58761	0.00504476	0.984777																															1.65583	0.00273704	0.997074
245144_at	MAP1A (METHIONINE AMINOPEPTIDASE 1A); methionyl aminopeptidase	AT2G45240																																		1.4164	0.00036678	0.998494
245145_at	DHDPS2 (DIHYDRODIPICOLINATE SYNTHASE); dihydrodipicolinate synthase	AT2G45440																									-1.45356	0.0168142	0.9752
245146_at	GOS12 (GOLGI SNARE 12); SNARE binding	AT2G45200	-1.33382	0.0188335	0.971933				-1.69186	0.00208557	0.994221
245147_at	ATRAD51C (Arabidopsis thaliana Ras Associated with Diabetes protein 51C); ATP binding / damaged DNA binding	AT2G45280
245148_at	pectinesterase family protein	AT2G45220
245149_at	ATSWI3A (Arabidopsis thaliana switching protein 3A); DNA binding	AT2G47620
245150_at	PHR2 (PHOTOLYASE/BLUE-LIGHT RECEPTOR 2)	AT2G47590	1.63038	0.000497008	0.997064																									1.47666	0.000517523	0.994606				1.47025	0.000987546	0.99914
245151_at	pectinesterase family protein	AT2G47550
245152_at	mitochondrial substrate carrier family protein	AT2G47490	1.73207	0.000129042	0.998722				1.46206	0.00662431	0.984674																			1.40897	0.00139015	0.984469	-4.32356	3.60336e-06	0.999995	-2.49837	6.30814e-05	0.999998
245153_at	similar to syntaxin-related family protein [Arabidopsis thaliana] (TAIR:AT1G48390.1); contains InterPro domain FBD-like (InterPro:IPR006566)	AT5G12450
245154_at	similar to fringe-related protein [Arabidopsis thaliana] (TAIR:AT2G37730.1); similar to unnamed protein product [Vitis vinifera] (GB:CAO21599.1); contains InterPro domain Protein of unknown function DUF604 (InterPro:IPR006740)	AT5G12460
245155_at	similar to unknown protein [Arabidopsis thaliana] (TAIR:AT2G40400.2); similar to unknown protein [Arabidopsis thaliana] (TAIR:AT2G40400.1); similar to unnamed protein product [Vitis vinifera] (GB:CAO21888.1)	AT5G12470							1.53388	0.00149593	0.997461																									-1.43747	0.00454926	0.999385
245156_at	CPK7 (CALMODULIN-DOMAIN PROTEIN KINASE 7); calmodulin-dependent protein kinase/ kinase	AT5G12480																																		-1.63568	0.0019752	0.998386
245157_at	glycoside hydrolase family 28 protein / polygalacturonase (pectinase) family protein	AT2G33160
245158_at	RALFL18 (RALF-LIKE 18)	AT2G33130
245159_at	ATCSLD1 (Cellulose synthase-like D1); cellulose synthase/ transferase, transferring glycosyl groups	AT2G33100
245160_at	leucine-rich repeat family protein	AT2G33080
245161_at	jacalin lectin family protein	AT2G33070
245162_at	XID (Myosin-like protein XID); motor/ protein binding	AT2G33240
245163_at	flavin-containing monooxygenase, putative / FMO, putative	AT2G33230
245164_at	chaperonin, putative	AT2G33210																									-2.40703	4.78374e-06	0.999975							1.22392	0.0181021	0.983611
245165_at	similar to unnamed protein product [Vitis vinifera] (GB:CAO41107.1)	AT2G33180	1.31473	0.00799441	0.98726																						-1.86907	0.000225237	0.999815							-1.57814	0.00118023	0.999805
245166_at	leucine-rich repeat transmembrane protein kinase, putative	AT2G33170	-1.48999	0.0169333	0.982794				2.02306	0.00179626	0.996581																						-1.21778	0.0103928	0.972201	-1.44372	0.0126464	0.997007
245167_s_at	[AT2G33120, SAR1 (SYNAPTOBREVIN-RELATED PROTEIN 1)];[AT2G33110, ATVAMP723 (Arabidopsis thaliana vesicle-associated membrane protein 723)]	AT2G33120;AT2G33110																-1.41421	0.00148697	0.987676							-1.39163	0.0065105	0.971334							-1.43071	0.00071304	0.998383
245168_at	KAT2/PED1 (PEROXISOME DEFECTIVE 1); acetyl-CoA C-acyltransferase	AT2G33150	-1.41842	0.00332102	0.993917				-1.71611	0.00161998	0.997648							1.4318	0.00401941	0.989526
245169_at	similar to MEE4 (maternal effect embryo arrest 4) [Arabidopsis thaliana] (TAIR:AT1G04630.1); similar to unknown [Populus trichocarpa] (GB:ABK95941.1); contains InterPro domain GRIM-19 (InterPro:IPR009346)	AT2G33220																												1.31126	0.00274669	0.987756
245170_at	60S ribosomal protein L18 (RPL18A)	AT2G47570
245171_at	zinc finger (C3HC4-type RING finger) family protein	AT2G47560
245172_at	pollen Ole e 1 allergen and extensin family protein	AT2G47540
245173_at	AP2 domain-containing transcription factor, putative	AT2G47520
245174_at	microtubule motor	AT2G47500																1.79579	0.00131685	0.992704													-1.83101	0.0241796	0.973979	-1.86292	0.00145653	0.999267
245175_at	ATPDIL2-1/MEE30/UNE5 (PDI-LIKE 2-1); thiol-disulfide exchange intermediate	AT2G47470																1.56331	0.000281577	0.996705																1.41884	0.000329651	0.998122
245176_at	DNAJ heat shock N-terminal domain-containing protein	AT2G47440	-2.90268	9.90079e-07	0.999977							-5.42468	6.12794e-08	0.999985				-1.50646	0.00153646	0.998368	-4.82454	7.14851e-08	0.999982	-1.55143	0.00148996	0.973435	-2.08741	4.19486e-05	0.999929	-4.63584	6.03771e-08	1	-1.45892	0.0102964	0.982857	2.44711	2.72535e-08	1
245177_at	annexin, putative	AT5G12380
245178_at	binding	AT5G12390							-1.90786	0.000557636	0.999683
245179_at	PHD finger transcription factor, putative	AT5G12400
245180_at	THUMP domain-containing protein	AT5G12410																																		1.94597	2.30377e-06	0.999991
245181_at	similar to unknown protein [Arabidopsis thaliana] (TAIR:AT5G16350.1); similar to unnamed protein product [Vitis vinifera] (GB:CAO48523.1); contains InterPro domain Protein of unknown function UPF0089 (InterPro:IPR004255); contains InterPro domain Protein of unknown function DUF1298 (InterPro:IPR009721)	AT5G12420																									-1.52743	0.0102081	0.974811							-1.45221	0.0160596	0.988314
245182_at	DNAJ heat shock N-terminal domain-containing protein	AT5G12430																															-2.68131	0.00106657	0.999463	-5.14787	3.72987e-07	0.999996
245183_at	zinc finger (CCCH-type) family protein	AT5G12440							-1.85684	0.00260866	0.988362							-1.4886	0.0202311	0.971821							-1.61312	0.010862	0.981994				-2.81842	0.00149475	0.999661
245184_at	similar to unknown protein [Arabidopsis thaliana] (TAIR:AT3G01670.1); similar to unnamed protein product [Vitis vinifera] (GB:CAO42481.1); contains domain PTHR13871:SF2 (PTHR13871:SF2); contains domain PTHR13871 (PTHR13871)	AT1G67790
245185_at	ATP binding / protein binding / unfolded protein binding	AT1G67760
245186_at	ARR11 (RESPONSE REGULATOR 11); transcription factor/ two-component response regulator	AT1G67710
245187_s_at	[AT1G67650, 7S RNA binding];[AT1G67680, 7S RNA binding]	AT1G67650;AT1G67680
245188_at	DNA binding / magnesium ion binding / nuclease	AT1G67660							-4.67558	5.04642e-06	0.999978																									-1.80856	0.000818193	0.999771
245189_at	unknown protein	AT1G67670
245190_at	peptidase M3 family protein / thimet oligopeptidase family protein	AT1G67690				-1.83852	0.000325426	0.975145	-1.42936	0.0260361	0.972545																						-1.67615	0.000571699	0.994265	-1.835	0.0018817	0.999753
245191_at	TEL2 (TERMINAL EAR1-LIKE 2); RNA binding	AT1G67770
245192_at	similar to unknown protein [Arabidopsis thaliana] (TAIR:AT1G67270.1); similar to unnamed protein product [Vitis vinifera] (GB:CAO68021.1); contains InterPro domain DDT (InterPro:IPR004022)	AT1G67780
245193_at	Fe-S metabolism associated domain-containing protein	AT1G67810
245194_at	protein phosphatase 2C, putative / PP2C, putative	AT1G67820
245195_at	PSBY (photosystem II BY)	AT1G67740																												1.14441	0.00481902	0.984214
245196_at	pectate lyase family protein	AT1G67750	1.76036	0.00499942	0.975418																						1.91526	0.001157	0.989635	1.79174	0.00351493	0.971785				-2.68599	0.00408735	0.999277
245197_at	copine-related	AT1G67800				-2.27435	0.000978799	0.997462																									-2.84269	0.000207459	0.999974	-2.88503	3.06152e-06	1
245198_at	similar to unknown [Populus trichocarpa] (GB:ABK95743.1); contains domain PTHR11804:SF2 (PTHR11804:SF2); contains domain PTHR11804 (PTHR11804)	AT1G67700																																		-1.36475	0.00318597	0.996955
245199_at	YBR159; ketoreductase/ oxidoreductase	AT1G67730																									2.01928	0.000492547	0.999129				-1.32361	0.0207266	0.965814	-1.23941	0.0254014	0.9824
245200_at	similar to unknown protein [Arabidopsis thaliana] (TAIR:AT1G13000.2); similar to unknown protein [Arabidopsis thaliana] (TAIR:AT1G13000.1); similar to unnamed protein product [Vitis vinifera] (GB:CAO42517.1); contains InterPro domain Protein of unknown function DUF707 (InterPro:IPR007877)	AT1G67850																									1.34922	0.00821428	0.963756				-1.68347	0.00713584	0.98301	-1.28827	0.036485	0.977649
245201_at	ATP-binding region, ATPase-like domain-containing protein	AT1G67840
245202_at	leucine-rich repeat family protein / protein kinase family protein	AT1G67720																1.54002	0.00506829	0.983607													-2.13066	0.00035027	0.998906	-2.24239	0.000278606	0.999788
245203_at	transposable element gene	AT3G33080
245204_at	oxidoreductase, 2OG-Fe(II) oxygenase family protein	AT5G12270
245205_at	RNA binding	AT5G12280
245206_at	similar to expressed protein [Oryza sativa (japonica cultivar-group)] (GB:ABF96236.1); contains InterPro domain Nuclear control of ATP synthase 2 (InterPro:IPR013946)	AT5G12290
245207_at	zinc finger (C3HC4-type RING finger) family protein	AT5G12310	1.52432	0.0016234	0.995325																									1.31419	0.00690875	0.971749				1.29065	0.0154524	0.983498
245208_at	LRP1 (LATERAL ROOT PRIMORDIUM 1)	AT5G12330
245209_at	similar to unknown protein [Arabidopsis thaliana] (TAIR:AT1G28190.1); similar to unnamed protein product [Vitis vinifera] (GB:CAO16848.1)	AT5G12340
245210_at	Ran GTPase binding / chromatin binding / zinc ion binding	AT5G12350
245211_at	SEC10 (EXOCYST COMPLEX COMPONENT SEC10)	AT5G12370																																		-2.45135	2.34677e-05	0.999977
245212_at	no_match	no_match
245213_at	NPQ4 (NONPHOTOCHEMICAL QUENCHING)	AT1G44575																																		-1.16101	0.0383697	0.980952
245214_at	no_match	no_match
245215_at	ATFXG1 (ALPHA-FUCOSIDASE 1); alpha-L-fucosidase/ carboxylesterase	AT1G67830							-1.77507	0.00153733	0.994057																-1.38906	0.0154005	0.962953							-3.60585	4.73707e-06	1
245216_at	importin alpha-2, putative (IMPA-2)	AT4G16143
245217_at	transposable element gene	AT1G38340
245218_s_at	[AT1G59218, disease resistance protein (CC-NBS-LRR class), putative];[AT1G58848, ATP binding / protein binding]	AT1G59218;AT1G58848																																		1.36265	0.00471212	0.996155
245219_at	[AT1G58807, disease resistance protein (CC-NBS-LRR class), putative / PRM1 homolog, putative];[AT1G59124, disease resistance protein (CC-NBS-LRR class), putative / PRM1 homolog, putative]	AT1G58807;AT1G59124																												1.27539	0.00446741	0.977857				1.4989	0.000541404	0.999172
245220_at	similar to unknown protein [Arabidopsis thaliana] (TAIR:AT1G58936.1); similar to unknown protein [Arabidopsis thaliana] (TAIR:AT1G58643.1); similar to unknown protein [Arabidopsis thaliana] (TAIR:AT1G59312.1); contains InterPro domain Protein of unknown function DUF941 (InterPro:IPR009286)	AT1G59171
245221_s_at	[AT1G58889, transposable element gene];[AT1G59265, transposable element gene]	AT1G58889;AT1G59265
245222_at	transposable element gene	AT3G29787
245223_at	unknown protein	AT3G29791
245224_at	unknown protein	AT3G29796
245225_at	AAA-type ATPase family	AT3G29800
245226_at	germination protein-related	AT3G29970
245227_s_at	GTP-binding family protein	AT1G08410																															1.81356	0.000854263	0.99672	4.11117	2.41117e-05	0.999997
245228_at	COBL2 (COBRA-LIKE PROTEIN 2 PRECURSOR)	AT3G29810										-4.57474	0.00914583	0.971606													-4.15812	0.0241231	0.979508				9.81715	2.54378e-05	0.999985	30.1824	5.20972e-11	0.999999
245229_at	hydroxyproline-rich glycoprotein family protein	AT4G25620				3.38065	0.000124459	0.998682	3.224	2.2911e-07	0.999997				3.48502	0.0108044	0.965581													-2.61269	6.32063e-06	0.999881				2.22223	8.23719e-07	0.999992
245230_at	zinc finger (C2H2 type) family protein	AT4G25610
245231_at	no_match	no_match
245232_at	ADF7 (ACTIN DEPOLYMERIZING FACTOR 7); actin binding	AT4G25590
245233_at	stress-responsive protein-related	AT4G25580
245234_at	AtMYB18 (myb domain protein 18); DNA binding / transcription factor	AT4G25560	1.0454	0.0019972	0.992235
245235_at	protein binding	AT4G25550																												1.24642	0.0146225	0.970431				2.55596	3.9933e-08	1
245236_at	MSH3 (ARABIDOPSIS HOMOLOG OF DNA MISMATCH REPAIR PROTEIN MSH3)	AT4G25540
245237_at	SLK1 (SEUSS-LIKE 1); transcription regulator	AT4G25520																									1.73719	0.00250492	0.991376							1.91366	0.00113048	0.999142
245238_at	ACYB-2 (Arabidopsis cytochrome b561 -2); carbon-monoxide oxygenase	AT4G25570																-1.32879	0.0179523	0.979442
245239_at	FWA; DNA binding / transcription factor	AT4G25530
245240_at	transposable element gene	AT1G44510
245241_at	peptidyl-prolyl cis-trans isomerase	AT1G44478
245242_at	CH1 (CHLOROPHYLL B BIOSYNTHESIS); chlorophyllide a oxygenase	AT1G44446																																		-1.84702	0.000336251	0.999952
245243_at	similar to unnamed protein product [Vitis vinifera] (GB:CAO61874.1)	AT1G44414																															88.4318	5.72409e-08	1	100.235	1.63506e-08	1
245244_at	ILL6 (IAA-leucine resistant (ILR)-like gene 6); metallopeptidase	AT1G44350	-3.92303	0.016679	0.98529													11.5963	3.62446e-10	1							-1.8636	0.00242994	0.987005							2.50013	3.77973e-06	0.999957
245245_at	HEMB2; porphobilinogen synthase	AT1G44318
245246_at	Encodes a ECA1 gametogenesis related family protein	AT1G44224
245247_at	SCL13 (SCARECROW-LIKE 13); transcription factor	AT4G17230	-2.9144	0.00182515	0.99854				7.02769	1.55779e-07	1	22.5073	0.00758451	0.999205	23.5316	0.00809203	0.999485	2.52642	8.67365e-07	0.999936							2.34337	0.000117542	0.999692	-2.00087	0.0144781	0.976937				1.74157	0.000241538	0.999486
245248_at	ATB' GAMMA; poly(U) binding / protein phosphatase type 2A regulator	AT4G15415																																		1.546	0.00116993	0.998432
245249_at	ACX1 (ACYL-COA OXIDASE 1)	AT4G16760																2.62926	9.46161e-08	0.999988							2.86278	7.39068e-06	0.999981							-1.39389	0.006457	0.997185
245250_at	ATERF6 (ETHYLENE RESPONSIVE ELEMENT BINDING FACTOR 6); DNA binding / transcription factor	AT4G17490	2.42946	0.0176038	0.973059	22.9113	1.43522e-05	1	222.023	1.13072e-09	1	5.49793	0.00141501	0.995896	15.2597	0.000338968	0.999978
245251_at	CBL1 (CALCINEURIN B-LIKE PROTEIN 1); calcium ion binding	AT4G17615							19.4076	3.30684e-08	1																									2.42196	1.85089e-05	0.999949
245252_at	ATERF-1 (ETHYLENE RESPONSIVE ELEMENT BINDING FACTOR 1); DNA binding / transcription activator/ transcription factor	AT4G17500				8.68399	4.62447e-05	0.999967	4.67053	0.0022593	0.999134	3.66656	0.000444161	0.979167	18.1126	4.5909e-05	0.999999													-5.19277	0.0171774	0.988375	2.15491	0.00136803	0.998888
245253_at	HPL1 (HYDROPEROXIDE LYASE 1); heme binding / iron ion binding / monooxygenase	AT4G15440	2.07107	0.000363386	0.997726							7.2753	0.0121394	0.99347				15.2855	2.4216e-10	0.999999							2.04183	0.00248525	0.989655	1.46289	0.0117742	0.963076	-2.65963	0.00101101	0.992517	-3.73612	0.00166097	0.99988
245254_at	APS3 (ATP sulfurylase 2); sulfate adenylyltransferase (ATP)	AT4G14680													1.8309	0.00375375	0.97176	2.53985	8.09526e-05	0.99965										-1.91928	4.67942e-05	0.999674	-2.07594	0.000116139	0.99943
245255_at	COP9 (CONSTITUTIVE PHOTOMORPHOGENIC 9)	AT4G14110																-1.34919	0.024471	0.971019																2.20512	1.32718e-05	0.99998
245256_at	FAR1 (FAR-RED IMPAIRED RESPONSE 1)	AT4G15090							-1.53941	0.019147	0.960736							-1.47395	0.0202553	0.975975																2.00404	0.000102858	0.999793
245257_at	CAM8 (CALMODULIN 8); calcium ion binding	AT4G14640
245258_at	ATPEN1 (Arabidopsis thaliana pentacyclic triterpene synthase 1); catalytic/ lyase	AT4G15340
245259_at	PAKRP1 (PHRAGMOPLAST-ASSOCIATED KINESIN-RELATED PROTEIN 1); microtubule motor/ plus-end-directed microtubule motor	AT4G14150																																		-1.72783	0.0135746	0.99209
245260_at	5'-AMP-activated protein kinase beta-2 subunit, putative	AT4G16360																															-1.37344	0.0457875	0.975012	-1.46028	0.00402826	0.996747
245261_at	similar to unnamed protein product [Vitis vinifera] (GB:CAO71406.1); contains InterPro domain Histone H4 acetyltransferase, NuA4 complex, Eaf6 (InterPro:IPR015418)	AT4G14385																												1.33646	0.00495603	0.966635	3.14061	1.34807e-06	0.999985	5.53136	7.80487e-11	1
245262_at	aspartyl protease family protein	AT4G16563	-2.43566	5.91325e-05	0.999491							-2.89972	0.000170355	0.966159													-3.90072	0.00739224	0.989441	-2.5887	3.67919e-05	0.999773	-2.09595	0.00194095	0.993695
245263_at	C-terminal processing protease, putative	AT4G17740
245264_at	zinc finger (C3HC4-type RING finger) family protein	AT4G17245										-2.84049	0.00130251	0.965361													-1.90254	0.0244821	0.964557				5.78023	6.14162e-06	0.999989	2.42067	0.000148893	0.999453
245265_at	ACD6 (ACCELERATED CELL DEATH 6); protein binding	AT4G14400										2.43557	0.00244261	0.995666													-4.5144	0.000471643	0.996883	2.03713	5.58513e-06	0.999686	-13.898	0.00669775	0.999817	-15.9504	3.99565e-05	1
245266_at	peptidyl-prolyl cis-trans isomerase	AT4G17070	-1.57115	0.0135736	0.965445																						-2.34285	0.00020937	0.998381							1.84261	0.000794521	0.999311
245267_at	major latex protein-related / MLP-related	AT4G14060
245268_at	protein arginine N-methyltransferase-related	AT4G16570	-1.57368	0.0102772	0.992268
245269_at	similar to unknown protein [Arabidopsis thaliana] (TAIR:AT3G23080.1); similar to unnamed protein product [Vitis vinifera] (GB:CAO71306.1); contains InterPro domain Lipid-binding START (InterPro:IPR002913)	AT4G14500	-1.70718	0.000261321	0.999059																						1.32334	0.0111608	0.980621	-1.68594	0.000239835	0.998713				-1.22338	0.0476277	0.985445
245270_at	TUA6 (tubulin alpha-6 chiain)	AT4G14960							-1.43469	0.00478733	0.981547																-1.46109	0.00300193	0.991442	1.29614	0.00257794	0.986977				-1.29276	0.0114151	0.992087
245271_at	basic helix-loop-helix (bHLH) family protein	AT4G16430																															-2.05945	0.000395602	0.998529	-1.75931	0.000618571	0.999341
245272_at	similar to unknown protein [Arabidopsis thaliana] (TAIR:AT5G47580.1); similar to hypothetical protein 40.t00008 [Brassica oleracea] (GB:ABD65133.1)	AT4G17250																															126.176	2.1383e-07	1	40.3314	1.48669e-08	1
245273_at	similar to unknown protein [Arabidopsis thaliana] (TAIR:AT1G05360.1); similar to unnamed protein product [Vitis vinifera] (GB:CAO71145.1); contains domain PTHR10281:SF1 (PTHR10281:SF1); contains domain PTHR10281 (PTHR10281)	AT4G14950
245274_at	dehydration-responsive protein-related	AT4G14360																															-1.75875	0.000370904	0.997378	-2.1553	1.66561e-05	0.999998
245275_at	ATBETA-AMY (BETA-AMYLASE); beta-amylase	AT4G15210										91.4319	0.0342711	0.987519				115.862	1.89991e-10	1							7.66255	2.66123e-07	0.999883
245276_at	ATHB-2 (ARABIDOPSIS THALIANA HOMEOBOX PROTEIN 2); DNA binding / transcription factor	AT4G16780				5.9571	9.26558e-05	0.999102	24.4889	4.76111e-08	1																									2.41403	0.000560956	0.999752
245277_at	IAGLU (INDOLE-3-ACETATE BETA-D-GLUCOSYLTRANSFERASE); UDP-glycosyltransferase/ transferase, transferring glycosyl groups	AT4G15550	1.77993	0.00130671	0.990413																						-1.71022	0.0140507	0.970542
245278_at	SYP23 (syntaxin 23); SNAP receptor	AT4G17730							-1.37287	0.00841674	0.968967																1.40489	0.00504921	0.987625				1.52877	0.0048848	0.992023	1.27959	0.00960784	0.987676
245279_at	Mo25 family protein	AT4G17270																																		-1.6019	0.000374172	0.999174
245280_at	VRN2 (REDUCED VERNALIZATION RESPONSE 2); transcription factor	AT4G16845																																		1.47186	0.00730021	0.994853
245281_at	CLA1 (CLOROPLASTOS ALTERADOS 1)	AT4G15560	1.21361	0.0115969	0.972299				-1.30391	0.0200467	0.960734							1.33037	0.00269226	0.989515				1.48737	0.0011922	0.969033				1.2765	0.00522167	0.9802	1.25735	0.0414561	0.961088
245282_at	similar to unknown protein [Arabidopsis thaliana] (TAIR:AT3G22270.1); similar to unnamed protein product [Vitis vinifera] (GB:CAO43108.1); similar to hypothetical protein [Vitis vinifera] (GB:CAN68728.1); contains domain PTHR21551 (PTHR21551)	AT4G14990																1.6658	0.000118208	0.99817							1.37013	0.0105906	0.968336
245283_at	AT-HSFA5 (Arabidopsis thaliana heat shock transcription factor A5); DNA binding / transcription factor	AT4G13980
245284_at	PDS3 (PHYTOENE DESATURASE)	AT4G14210																																		-2.13063	1.59328e-05	0.999997
245285_s_at	[AT4G14030, selenium-binding protein, putative];[AT4G14040, EDA38 (embryo sac development arrest 38); selenium binding]	AT4G14030;AT4G14040																1.35178	0.00678084	0.982627													-1.64689	0.00248284	0.992795	-2.97125	4.03681e-06	1
245286_at	OASA1 (O-ACETYLSERINE (THIOL) LYASE (OAS-TL) ISOFORM A1)	AT4G14880																																		-1.55345	0.000273655	0.999897
245287_at	imidazoleglycerol-phosphate dehydratase, putative	AT4G14910																																		-1.53763	0.00222227	0.999449
245288_at	ADA2B (PROPORZ1); DNA binding / transcription factor	AT4G16420							-1.33185	0.0196628	0.970785
245289_at	Identical to Protein FBL4 (FBL4) [Arabidopsis Thaliana] (GB:Q94A20;GB:O23399;GB:Q940C4); similar to glutamate binding / [Arabidopsis thaliana] (TAIR:AT1G03070.1); similar to unknown [Populus trichocarpa] (GB:ABK94990.1); contains InterPro domain Protein of unknown function UPF0005 (InterPro:IPR006214)	AT4G15470																																		-1.37348	0.00123027	0.998452
245290_at	armadillo/beta-catenin repeat family protein	AT4G16490							1.50023	0.00290539	0.993942	2.37494	0.00930764	0.972687													1.55516	0.00567985	0.991911	-1.36895	0.0125062	0.974298	-1.84688	0.00695621	0.991504
245291_at	dihydrolipoamide dehydrogenase 2, plastidic / lipoamide dehydrogenase 2 (PTLPD2)	AT4G16155
245292_at	catalytic LigB subunit of aromatic ring-opening dioxygenase family	AT4G15093																																		-3.28554	1.69445e-05	0.999983
245293_at	heat shock protein 70, putative / HSP70, putative	AT4G16660																1.69885	0.00033332	0.997226													1.93544	0.000577401	0.99803	4.9859	8.57516e-11	1
245294_at	CKI1 (CASEIN KINASE I); casein kinase I/ kinase	AT4G14340																1.4687	0.00158691	0.993337							1.41615	0.00490292	0.990381							-1.4439	0.00442771	0.996844
245295_at	similar to unknown protein [Arabidopsis thaliana] (TAIR:AT5G49220.1); similar to unnamed protein product [Vitis vinifera] (GB:CAO44865.1); contains InterPro domain Protein of unknown function DUF789 (InterPro:IPR008507)	AT4G16100																																		2.03026	2.07277e-05	0.999924
245296_at	ATOPT3 (OLIGOPEPTIDE TRANSPORTER); oligopeptide transporter	AT4G16370							1.65492	0.00448736	0.988595							1.35017	0.00701909	0.974991							2.94344	0.000468577	0.999806	-1.43052	0.0097192	0.980053	-3.02237	9.17521e-05	0.999966	-2.61208	2.61644e-06	0.999997
245297_at	YbaK/prolyl-tRNA synthetase-related	AT4G16510																																		1.92326	2.77356e-05	0.999947
245298_at	mitochondrial substrate carrier family protein	AT4G15010
245299_at	RAB1C; GTP binding	AT4G17530																									1.45992	0.00459378	0.981773				-1.42982	0.0117113	0.979626	-1.34752	0.0105678	0.985896
245300_at	CBL6 (CALCINEURIN B-LIKE PROTEIN 6)	AT4G16350
245301_at	FPS2 (FARNESYL DIPHOSPHATE SYNTHASE 2); dimethylallyltranstransferase/ geranyltranstransferase	AT4G17190	1.39504	0.0218358	0.966558				-1.58594	0.00186711	0.977345																									-2.73907	1.04481e-05	0.999933
245302_at	KAN3 (KANADI 3); DNA binding / transcription factor	AT4G17695																									2.92204	2.27913e-06	0.999924				-6.26272	3.65419e-06	0.999995	-3.62052	3.97646e-05	0.999979
245303_at	similar to Os04g0431800 [Oryza sativa (japonica cultivar-group)] (GB:NP_001052826.1); similar to hypothetical protein OsI_007158 [Oryza sativa (indica cultivar-group)] (GB:EAY85925.1)	AT4G17010																									-1.72404	0.00987265	0.978339							1.9406	0.000453201	0.999012
245304_at	integral membrane family protein	AT4G15630																									-1.57531	0.00115498	0.995147				-1.62845	0.00103707	0.997313	-2.69496	2.22137e-06	0.999998
245305_at	similar to unknown protein [Arabidopsis thaliana] (TAIR:AT5G47635.1); similar to hypothetical protein 40.t00006 [Brassica oleracea] (GB:ABD65131.1)	AT4G17215
245306_at	ELIP2 (EARLY LIGHT-INDUCIBLE PROTEIN 2); chlorophyll binding	AT4G14690							22.1358	1.23694e-07	1
245307_at	oxidoreductase, 2OG-Fe(II) oxygenase family protein	AT4G16770							-1.683	0.00952938	0.978191																									-1.66462	0.00570591	0.997085
245308_at	Identical to UPF0326 protein At4g17486 [Arabidopsis Thaliana] (GB:Q93VG8;GB:O23591;GB:Q9FPJ0); similar to unknown protein [Arabidopsis thaliana] (TAIR:AT5G47310.1); similar to hypothetical protein 40.t00020 [Brassica oleracea] (GB:ABD65143.1); contains InterPro domain Protein of unknown function DUF862, eukaryotic (InterPro:IPR008580)	AT4G17486							-1.78289	0.000366475	0.99836
245309_at	similar to unknown [Populus trichocarpa] (GB:ABK96081.1)	AT4G15140							-1.76889	0.00432069	0.977257																						-1.92281	0.00514297	0.995957	-4.70659	1.50912e-06	1
245310_at	RALFL31 (RALF-LIKE 31)	AT4G13950																																		-2.37571	7.80688e-05	0.999904
245311_at	60S ribosomal protein L36a/L44 (RPL36aB)	AT4G14320																-1.62986	0.000685315	0.99924													-1.37942	0.00543	0.996003	-1.55132	0.000625887	0.999957
245312_at	Identical to Bet1-like protein At4g14600 [Arabidopsis Thaliana] (GB:Q8VXX9;GB:O23316); similar to unknown protein [Arabidopsis thaliana] (TAIR:AT1G29060.1); similar to unnamed protein product [Vitis vinifera] (GB:CAO61644.1); contains InterPro domain Target SNARE coiled-coil region (InterPro:IPR000727)	AT4G14600
245313_at	PRLI-interacting factor K	AT4G15420																															23.5914	7.67651e-10	1	9.92647	6.03148e-11	1
245314_at	exostosin family protein	AT4G16745
245315_at	PBD2 (20S PROTEASOME BETA SUBUNIT 2); peptidase	AT4G14800							-1.31085	0.0267648	0.965316																									-1.35559	0.00931462	0.997365
245316_at	similar to unknown protein [Arabidopsis thaliana] (TAIR:AT2G43320.2); similar to unknown protein [Arabidopsis thaliana] (TAIR:AT2G43320.1); similar to unnamed protein product [Vitis vinifera] (GB:CAO66991.1); contains domain SSF53335 (SSF53335); contains domain PTHR21095 (PTHR21095)	AT4G14000	1.34616	0.019179	0.960827
245317_at	integral membrane family protein	AT4G15610
245318_at	arabinogalactan-protein family	AT4G16980																									-2.53452	3.31083e-06	0.999992
245319_at	similar to unknown protein [Arabidopsis thaliana] (TAIR:AT1G69510.2); similar to unknown protein [Arabidopsis thaliana] (TAIR:AT1G69510.1); similar to unknown protein [Arabidopsis thaliana] (TAIR:AT1G69510.3); similar to unnamed protein product [Vitis vinifera] (GB:CAO44882.1); contains InterPro domain Lg106-like (InterPro:IPR012482)	AT4G16146							-2.67974	0.000173043	0.99419							1.71751	0.00158405	0.99438							3.36905	1.31381e-05	0.999987							-3.00481	5.98921e-06	0.999944
245320_at	similar to unnamed protein product [Vitis vinifera] (GB:CAO14486.1); contains domain PTHR11615 (PTHR11615); contains domain PTHR11615:SF3 (PTHR11615:SF3)	AT4G16444							-1.36759	0.022629	0.970362							-1.40144	0.00954145	0.985422										1.35636	0.00649789	0.966271				-1.49988	0.00655969	0.996244
245321_at	similar to unknown protein [Arabidopsis thaliana] (TAIR:AT1G16520.1); similar to unnamed protein product [Vitis vinifera] (GB:CAO71054.1); contains InterPro domain Paired amphipathic helix; (InterPro:IPR003822)	AT4G15545																									-1.34806	0.0138082	0.982274				-1.34273	0.00915046	0.99149	-1.88352	2.81491e-05	0.999997
245322_at	protease inhibitor/seed storage/lipid transfer protein (LTP) family protein	AT4G14815
245323_at	cysteine protease inhibitor family protein / cystatin family protein	AT4G16500	-1.76135	0.000252271	0.998916																									-1.46146	0.00223254	0.991006	2.1316	6.18383e-05	0.999629	2.66461	2.56875e-08	0.999999
245324_at	L-lactate dehydrogenase, putative	AT4G17260							1.67509	0.00320032	0.99434										1.53136	0.00144008	0.96458										-3.76284	6.83408e-05	0.9999	-3.08911	2.71876e-06	0.999997
245325_at	XTR7 (XYLOGLUCAN ENDOTRANSGLYCOSYLASE 7); hydrolase, acting on glycosyl bonds	AT4G14130	-5.29783	0.00543762	0.999167	-1.81088	7.42613e-05	0.998306				-5.8363	0.00432119	0.99774	-1.76588	0.000402585	0.979441							-1.96969	5.84145e-05	0.997699				-5.02523	0.00565215	0.998912				2.1778	0.0159396	0.984589
245326_at	transferase, transferring glycosyl groups	AT4G14100																															1.704	0.00820253	0.995208
245327_at	similar to unknown protein [Arabidopsis thaliana] (TAIR:AT1G31130.1); similar to hypothetical protein [Vitis vinifera] (GB:CAN78256.1); contains domain PTHR22597 (PTHR22597)	AT4G16850																																		-2.07854	0.00250093	0.999285
245328_at	DNA-binding protein-related	AT4G14465
245329_at	zinc finger (C3HC4-type RING finger) family protein / ankyrin repeat family protein	AT4G14365	-4.49838	0.000414952	0.999743				13.0161	1.88858e-05	0.999999	10.8207	0.00302624	0.999109				1.59954	0.0043568	0.986484										-4.66746	0.000355715	0.999877
245330_at	acid phosphatase survival protein SurE, putative	AT4G14930							-1.42592	0.00755543	0.988109							1.47007	0.00100767	0.996158													1.6686	0.00154666	0.998622	1.62882	6.10775e-05	0.999876
245331_at	basic helix-loop-helix (bHLH) family protein	AT4G14410
245332_at	fumarylacetoacetate hydrolase family protein	AT4G15940																																		-1.7251	0.00024511	0.999674
245333_at	similar to unknown protein [Arabidopsis thaliana] (TAIR:AT1G52825.1); similar to unnamed protein product [Vitis vinifera] (GB:CAO71274.1)	AT4G14615							-1.36906	0.0139414	0.976112																			1.36491	0.00268301	0.991193				1.68769	2.08791e-05	0.999929
245334_at	RALFL33 (RALF-LIKE 33)	AT4G15800	-2.43247	1.33551e-06	0.999985				1.30312	0.0174106	0.968328	-2.35042	9.44413e-06	0.997809				-1.9014	9.16167e-05	0.999827	-2.53875	1.41034e-06	0.99979	-1.71904	0.00107888	0.973293	-1.89367	0.000129258	0.999746	-4.29523	4.3048e-08	1				1.84686	1.43682e-06	0.999992
245335_at	ATOEP16-2/ATOEP16-S; P-P-bond-hydrolysis-driven protein transmembrane transporter	AT4G16160
245336_at	unknown protein	AT4G16515																															1.71473	0.00387591	0.991881	2.60285	1.04831e-07	0.999999
245337_at	histidine triad family protein / HIT family protein	AT4G16566																																		-1.573	0.0120666	0.992719
245338_at	integral membrane family protein	AT4G16442																									1.54815	0.00302534	0.99246				-1.63611	0.00697351	0.976758	-2.47762	0.000129059	0.999973
245339_at	ATSEB1	AT4G16120																									-1.74765	0.00600707	0.993028
245340_at	lesion inducing protein-related	AT4G14420
245341_at	unknown protein	AT4G16447	1.54976	0.0116578	0.964186	-2.67344	0.000376524	0.995724	-4.12851	0.000221705	0.999931				-2.6435	0.000807754	0.98777													2.70349	3.94145e-05	0.999614	-2.45463	0.00133908	0.99892	3.03059	9.97051e-05	0.999818
245342_at	60S ribosomal protein L15 (RPL15A)	AT4G16720																-1.47968	0.00343295	0.996158							-1.36442	0.0160846	0.983639
245343_at	binding	AT4G15830																															-3.83936	2.28641e-05	0.999537	-35.5195	1.81223e-05	1
245344_at	F-box family protein (FBL4)	AT4G15475	-1.39469	0.00650494	0.984613																						1.39825	0.0169992	0.972281							-1.88488	0.000348632	0.999853
245345_at	matrix metalloproteinase, putative	AT4G16640
245346_at	CT-BMY (BETA-AMYLASE 3, BETA-AMYLASE 8); beta-amylase	AT4G17090	1.59823	0.000216038	0.998481				11.5563	1.7299e-09	1							2.17471	2.79188e-06	0.999904							-5.45911	7.92553e-07	0.999998	-1.27307	0.0153703	0.96359	-2.21092	1.45769e-05	0.999904
245347_at	ferredoxin family protein	AT4G14890	1.51345	0.00031329	0.998218																									1.46601	0.000144848	0.998689
245348_at	ATTPS5 (Arabidopsis thaliana trehalose phosphatase/synthase 5); transferase, transferring glycosyl groups / trehalose-phosphatase	AT4G17770	1.53602	0.0212876	0.961802																						4.29776	1.55772e-07	0.999991				-1.60446	0.00986624	0.981563	-4.85263	0.00011664	0.999972
245349_at	esterase/lipase/thioesterase family protein	AT4G16690				2.26573	0.00769339	0.986688	2.23515	0.00176385	0.990498																			-1.7744	0.0164368	0.971456
245350_at	nuclear RNA-binding protein (RGGA)	AT4G16830																																		-1.38011	0.00410774	0.998265
245351_at	CKB2 (casein kinase II beta chain 2); protein kinase CK2 regulator	AT4G17640
245352_at	UGT84A3; UDP-glycosyltransferase/ sinapate 1-glucosyltransferase/ transferase, transferring glycosyl groups	AT4G15490				-3.17288	0.00417077	0.982005										3.82491	1.33895e-07	0.99997							3.8946	4.54484e-06	0.999975				-3.11077	0.00430826	0.997799	1.60254	0.00519843	0.994238
245353_at	similar to unknown protein [Arabidopsis thaliana] (TAIR:AT4G15990.1)	AT4G16000																			2.13609	0.000332526	0.984098	2.62066	0.000301577	0.982785
245354_at	LIL3:1; transcription factor	AT4G17600																-1.3473	0.00368939	0.988595																-1.90509	8.23588e-06	0.999997
245355_at	60S ribosomal protein L15 (RPL15B)	AT4G17390																-1.45863	0.00153857	0.995298							-1.34707	0.0145723	0.972871	1.27826	0.00210186	0.989889				1.39233	0.000423049	0.99896
245356_at	HOG1 (HOMOLOGY-DEPENDENT GENE SILENCING 1); adenosylhomocysteinase	AT4G13940										1.4211	0.00472772	0.975257																			-1.29996	0.0138814	0.97769
245357_at	ribosomal protein L19 family protein	AT4G17560																-1.51576	0.0011006	0.99619										1.47849	7.88443e-05	0.998071	1.40625	0.00429764	0.984619
245358_at	PRL1 (PLEIOTROPIC REGULATORY LOCUS 1); nucleotide binding	AT4G15900
245359_at	enoyl-CoA hydratase/isomerase family protein	AT4G14430																															1.66177	0.00345809	0.994103	2.4382	5.97729e-07	0.999998
245360_at	oxidoreductase, 2OG-Fe(II) oxygenase family protein	AT4G16330							-1.83773	0.00012846	0.999391																1.34597	0.00615077	0.977353				1.34954	0.0312757	0.971078
245361_at	similar to unknown protein [Arabidopsis thaliana] (TAIR:AT1G71940.1); similar to hypothetical protein 23.t00026 [Brassica oleracea] (GB:ABD65614.1); contains InterPro domain SNARE associated Golgi protein (InterPro:IPR015414)	AT4G17790							-1.40979	0.00759079	0.982516																									-2.8426	3.23635e-06	0.999998
245362_at	HAT1 (homeobox-leucine zipper protein 1); DNA binding / transcription factor	AT4G17460				4.93981	2.27994e-05	0.9999				-7.65684	1.82888e-07	0.999619				-2.24415	1.42483e-05	0.999976	-1.65486	0.000511681	0.995371				-4.62268	4.44678e-07	0.999999	-2.59164	5.77631e-06	0.99998	1.37287	0.0177965	0.966486	1.5025	0.00117614	0.999043
245363_at	VQ motif-containing protein	AT4G15120
245364_at	similar to unnamed protein product [Vitis vinifera] (GB:CAO70981.1)	AT4G15790	1.51462	0.00498578	0.987098
245365_at	RNA recognition motif (RRM)-containing protein	AT4G17720																															-2.1675	0.000219896	0.999282	-2.02661	0.000168055	0.999923
245366_at	ATMAPR4 (ARABIDOPSIS THALIANA MEMBRANE-ASSOCIATED PROGESTERONE BINDING PROTEIN 4); heme binding / transition metal ion binding	AT4G14965																																		-1.37843	0.00665097	0.995187
245367_at	DNA-directed RNA polymerase II, putative	AT4G16265																-1.46114	0.0132413	0.970492
245368_at	photosystem II reaction center PsbP family protein	AT4G15510																												1.30831	0.00985836	0.966732	1.45965	0.0260676	0.970096	-1.37188	0.0171156	0.990518
245369_at	no_match	no_match
245370_at	similar to unknown protein [Arabidopsis thaliana] (TAIR:AT2G35658.3); similar to unknown protein [Arabidopsis thaliana] (TAIR:AT2G35658.2); similar to unknown protein [Arabidopsis thaliana] (TAIR:AT2G35658.1)	AT4G16840	-1.65387	0.00714505	0.987426																-1.79059	0.00322155	0.971997							-1.77214	0.00360139	0.994705				-1.46114	0.0179484	0.991445
245371_at	invertase/pectin methylesterase inhibitor family protein	AT4G15750
245372_at	60S ribosomal protein L27 (RPL27C)	AT4G15000													-1.6137	0.0119534	0.962331	-1.92122	0.000137509	0.999573							-1.61386	0.00137788	0.997553				-1.34196	0.0358607	0.97663	-1.77359	0.000241162	0.999914
245373_s_at	[AT4G14716, ATARD1; acireductone dioxygenase [iron(II)-requiring]/ metal ion binding];[AT4G14710, ATARD2; acireductone dioxygenase [iron(II)-requiring]/ metal ion binding]	AT4G14716;AT4G14710							-1.73118	0.000227419	0.998694
245374_at	glycine-rich protein	AT4G17620
245375_at	protein kinase, putative	AT4G17660
245376_at	peroxidase, putative	AT4G17690
245377_at	no_match	no_match
245378_at	homeobox-leucine zipper family protein / lipid-binding START domain-containing protein	AT4G17710
245379_at	HSF1 (ARABIDOPSIS HEAT SHOCK FACTOR 1); DNA binding / transcription factor	AT4G17750
245380_at	damaged DNA binding / exonuclease	AT4G17760	1.24723	0.0293425	0.962228
245381_at	MYB39 (MYB DOMAIN PROTEIN 39); DNA binding / transcription factor	AT4G17785
245382_at	DNA-binding protein-related	AT4G17800
245383_at	nucleic acid binding / transcription factor/ zinc ion binding	AT4G17810																									-2.18404	4.94343e-05	0.998264							-1.29301	0.0112159	0.974309
245384_at	hydroxyproline-rich glycoprotein family protein	AT4G16790	1.47535	0.0121631	0.980662
245385_at	rapid alkalinization factor (RALF) family protein	AT4G14020																									1.9377	5.38809e-05	0.999825							-2.73853	7.70742e-07	0.999999
245386_at	RALFL32 (RALF-LIKE 32)	AT4G14010																1.36154	0.0125516	0.975127							3.54163	1.47842e-06	0.999998							-1.95526	0.000323771	0.999925
245387_at	nuclear RNA-binding protein, putative	AT4G17520	1.30812	0.0131067	0.974106													-1.47222	0.00189364	0.995898							-1.53673	0.00162111	0.995762	1.49703	0.000901727	0.997449				-1.53054	0.000847544	0.99972
245388_at	similar to hypothetical protein [Vitis vinifera] (GB:CAN73304.1); similar to unnamed protein product [Vitis vinifera] (GB:CAO39941.1); contains InterPro domain Protein of unknown function DUF751 (InterPro:IPR008470)	AT4G16410																-1.44105	0.00186266	0.991269							-1.34589	0.0144736	0.960104							1.73433	1.6682e-06	0.999947
245389_at	palmitoyl protein thioesterase family protein	AT4G17480
245390_at	aromatic-rich family protein	AT4G17650																									1.8705	0.00854212	0.97342				-1.76271	0.0297852	0.976956
245391_at	ATG8F (AUTOPHAGY 8F); microtubule binding	AT4G16520							-1.81987	7.53411e-05	0.999671																						1.79064	1.94337e-05	0.999938	-1.23962	0.0170779	0.99491
245392_at	glutaredoxin family protein	AT4G15680				2.56141	0.000931834	0.992332	4.55556	0.0149373	0.986442				4.64145	0.00051711	0.999402																34.1506	1.49201e-05	1	23.1494	8.393e-09	0.999999
245393_at	glycosyl hydrolase family 17 protein	AT4G16260
245394_at	similar to unknown [Populus trichocarpa] (GB:ABK93272.1); contains domain PD104546 (PD104546)	AT4G16450																-1.47554	0.00366325	0.989858																-1.495	0.00148697	0.999369
245395_at	similar to unknown protein [Arabidopsis thaliana] (TAIR:AT5G47420.1); similar to hypothetical protein 31.t00054 [Brassica oleracea] (GB:ABD65092.1); contains InterPro domain Protein of unknown function DUF124 (InterPro:IPR002838); contains InterPro domain Tryptophan RNA-binding attenuator protein-like (InterPro:IPR016031)	AT4G17420																															1.52222	0.018897	0.974373	1.39101	0.0052852	0.99329
245396_at	P-P-bond-hydrolysis-driven protein transmembrane transporter	AT4G14870							-1.83372	0.000342065	0.999313							-1.33791	0.0177253	0.977224							-1.37206	0.0147206	0.983341				1.41646	0.0109746	0.98686
245397_at	IAA1 (INDOLE-3-ACETIC ACID INDUCIBLE); transcription factor	AT4G14560	1.64507	0.00335383	0.993082	4.61992	9.53556e-05	0.999558	2.7737	1.05643e-05	0.999949										2.05626	1.82249e-05	0.998789							-1.30031	0.0196317	0.961311	2.83354	2.38075e-05	0.999746	-1.44911	0.0205933	0.991422
245398_at	hydroxyproline-rich glycoprotein family protein	AT4G14900																												1.5391	0.000832048	0.989324				1.47329	0.00247757	0.99782
245399_at	DELTA-TIP2/TIP2;2 (tonoplast intrinsic protein 2;2); water channel	AT4G17340																2.21119	9.21012e-07	0.999986							2.35867	1.40492e-05	0.999984							-1.41781	0.00185737	0.999521
245400_at	ATP-dependent Clp protease proteolytic subunit, putative	AT4G17040
245401_at	senescence-associated protein-related	AT4G17670							10.9222	1.10032e-06	0.999998																2.29673	0.00026174	0.997021				-7.28459	2.76458e-07	0.999999	-2.51635	0.00589957	0.998267
245402_at	similar to unknown protein [Arabidopsis thaliana] (TAIR:AT4G17970.1); similar to hypothetical protein [Vitis vinifera] (GB:CAN78111.1); similar to unnamed protein product [Vitis vinifera] (GB:CAO63429.1); contains InterPro domain Protein of unknown function UPF0005 (InterPro:IPR006214)	AT4G17585
245403_at	nucleolar protein-related	AT4G17590
245404_at	tRNA/rRNA methyltransferase (SpoU) family protein	AT4G17610							-1.81202	0.00911259	0.989013
245405_at	similar to unknown protein [Arabidopsis thaliana] (TAIR:AT4G14290.1); similar to unnamed protein product [Vitis vinifera] (GB:CAO23689.1); contains domain PTHR12277:SF9 (PTHR12277:SF9); contains domain PTHR12277 (PTHR12277); contains domain SSF53474 (SSF53474); contains domain G3DSA:3.40.50.1820 (G3DSA:3.40.50.1820)	AT4G17150
245406_at	AtRABB1a/AtRab2B (Arabidopsis Rab GTPase homolog B1a); GTP binding	AT4G17160
245407_at	AT-RAB2 (Arabidopsis Rab GTPase homolog B1c); GTP binding	AT4G17170							-1.38621	0.0187837	0.968823							-1.31619	0.0175921	0.967268
245408_at	glycosyl hydrolase family 17 protein	AT4G17180																															-1.96235	0.00141771	0.995623
245409_at	F-box family protein	AT4G17200
245410_at	ATMAP70-5 (microtubule-associated proteins 70-5); microtubule binding	AT4G17220
245411_at	similar to hypothetical protein 31.t00013 [Brassica oleracea] (GB:ABD65111.1)	AT4G17240
245412_at	auxin-responsive family protein	AT4G17280
245413_at	NS1 (OVULE ABORTION 8)	AT4G17300	1.5308	0.000795481	0.995821																						-1.39341	0.00644448	0.989081	1.55032	0.000177272	0.997283				-1.49919	0.00121452	0.999385
245414_at	similar to unknown protein [Arabidopsis thaliana] (TAIR:AT5G47455.2); similar to unknown protein [Arabidopsis thaliana] (TAIR:AT5G47455.3); similar to unknown protein [Arabidopsis thaliana] (TAIR:AT5G47455.6); similar to hypothetical protein 25.t00029 [Brassica oleracea] (GB:ABD64980.1)	AT4G17310
245415_at	ATG2484-1 (Arabidopsis thaliana G2484-1 protein); RNA binding	AT4G17330
245416_at	similar to unknown protein [Arabidopsis thaliana] (TAIR:AT5G47440.1); similar to hypothetical protein 31.t00035 [Brassica oleracea] (GB:ABD65121.1); contains InterPro domain Pleckstrin-like, plant (InterPro:IPR013666); contains InterPro domain Protein of unknown function DUF828, plant (InterPro:IPR008546); contains InterPro domain Pleckstrin-like (InterPro:IPR001849)	AT4G17350
245417_at	formyltetrahydrofolate deformylase, putative	AT4G17360
245418_at	oxidoreductase family protein	AT4G17370																																		1.5164	0.00225059	0.996522
245419_at	MSH4 (MUTS-LIKE PROTEIN 4); ATP binding / damaged DNA binding	AT4G17380
245420_at	similar to unknown protein [Arabidopsis thaliana] (TAIR:AT5G47430.2); similar to unknown protein [Arabidopsis thaliana] (TAIR:AT5G47430.1); similar to hypothetical protein 31.t00039 [Brassica oleracea] (GB:ABD65123.1); similar to hypothetical protein 24.t00020 [Brassica oleracea] (GB:ABD64942.1); contains InterPro domain DWNN domain (InterPro:IPR014891); contains InterPro domain Zinc finger, RING…	AT4G17410
245421_at	similar to hypothetical protein 31.t00055 [Brassica oleracea] (GB:ABD65093.1)	AT4G17430
245422_at	palmitoyl protein thioesterase family protein	AT4G17470							-3.56018	0.000134354	0.999896							95.404	1.40942e-08	1																-3.79905	0.000110053	0.99999
245423_at	palmitoyl protein thioesterase family protein	AT4G17483
245424_at	similar to unknown protein [Arabidopsis thaliana] (TAIR:AT2G38255.1); similar to unnamed protein product [Vitis vinifera] (GB:CAO38764.1); contains InterPro domain Protein of unknown function DUF239, plant (InterPro:IPR004314)	AT4G17505
245425_at	UCH3; ubiquitin thiolesterase	AT4G17510							-1.34981	0.031898	0.968829
245426_at	similar to hypothetical protein OsI_033497 [Oryza sativa (indica cultivar-group)] (GB:EAY79538.1); similar to Os10g0563400 [Oryza sativa (japonica cultivar-group)] (GB:NP_001065401.1)	AT4G17540																-1.57889	0.00251179	0.995234
245427_at	transporter-related	AT4G17550										4.64306	0.00563266	0.996182				1.73849	0.000290382	0.997298							14.9296	5.1825e-07	1				-1.80388	0.00271761	0.991808
245428_at	zinc finger (GATA type) family protein	AT4G17570																															-1.95196	0.00350453	0.995842	-1.97265	0.000188187	0.999883
245429_at	Bax inhibitor-1 family protein / BI-1 family protein	AT4G17580
245430_at	unknown protein	AT4G17060																1.38114	0.0212863	0.972213
245431_at	MORN (Membrane Occupation and Recognition Nexus) repeat-containing protein /phosphatidylinositol-4-phosphate 5-kinase-related	AT4G17080				2.70983	0.00273838	0.988667	1.85662	0.00113625	0.996774																-1.84613	0.00308716	0.993673	-1.64867	0.00151732	0.996403				1.62613	0.000406149	0.999542
245432_at	serine protease protein -related, expressed pseudogene, blastp match of 64% identity and 1.9e-114 P-value to GP|29367523|gb|AAO72617.1||AY224498 putative serine protease-like protein {Oryza sativa (japonica cultivar-group)}	AT4G17100							-2.42769	4.84747e-05	0.999945																						-1.38783	0.0214783	0.972251	-3.31708	5.24742e-06	1
245433_at	pleckstrin homology (PH) domain-containing protein	AT4G17140							-2.03412	9.10399e-05	0.999528																									-1.35087	0.0119686	0.99114
245434_at	pleckstrin homology (PH) domain-containing protein	AT4G17140							-1.80241	0.00265204	0.994216
245435_at	no_match	no_match	1.0394	0.00273912	0.990173																												1.04301	0.00445362	0.994595	1.22207	0.0262268	0.984628
245436_at	integral membrane family protein / nodulin MtN21-related	AT4G16620
245437_at	no_match	no_match																																		2.3158	0.000315519	0.999801
245438_at	similar to unknown protein [Arabidopsis thaliana] (TAIR:AT1G76270.1); similar to hypothetical protein [Vitis vinifera] (GB:CAN66567.1); similar to OSIGBa0122F23.8 [Oryza sativa (indica cultivar-group)] (GB:CAH67151.1); similar to OSJNBa0010H02.2 [Oryza sativa (japonica cultivar-group)] (GB:CAE01682.2); contains InterPro domain Protein of unknown function DUF246, plant (InterPro:IPR004348)	AT4G16650																																		-1.75972	0.00172678	0.9983
245439_at	similar to unknown protein [Arabidopsis thaliana] (TAIR:AT4G17350.1); similar to unnamed protein product [Vitis vinifera] (GB:CAO39969.1); contains InterPro domain Pleckstrin-like, plant (InterPro:IPR013666); contains InterPro domain Protein of unknown function DUF828, plant (InterPro:IPR008546); contains InterPro domain Pleckstrin-like (InterPro:IPR001849)	AT4G16670
245440_at	RNA helicase, putative	AT4G16680
245441_at	PSD1 (PHOSPHATIDYLSERINE DECARBOXYLASE 1); phosphatidylserine decarboxylase	AT4G16700																															1.16362	0.0143109	0.980244
245442_at	glycosyltransferase family protein 28	AT4G16710							-1.94268	0.000649049	0.998185
245443_at	lyase/ magnesium ion binding	AT4G16730
245444_at	ATTPS03 (Arabidopsis thaliana terpene synthase 03)	AT4G16740
245445_at	DRE-binding transcription factor, putative	AT4G16750																2.33149	0.00103772	0.999106							8.9569	9.70772e-06	1	1.12657	0.0107601	0.97074	-1.0606	0.000438395	0.996524	-1.67956	5.11485e-05	0.999987
245446_at	enoyl-CoA hydratase, putative	AT4G16800																									-1.5405	0.0117056	0.9814							-1.55089	0.00413549	0.998219
245447_at	lipase class 3 family protein	AT4G16820
245448_at	RPP4 (RECOGNITION OF PERONOSPORA PARASITICA 4)	AT4G16860	-1.71781	0.00010568	0.998587	-3.18971	4.57986e-05	0.991356	-2.19166	3.67697e-06	0.99996							-1.51477	0.000334462	0.998148							-2.37992	1.45695e-06	0.999988				-2.8245	9.22256e-06	0.999982	-3.59923	6.46939e-08	1
245449_at	transposable element gene	AT4G16870	-2.28484	0.000589703	0.997603	-2.68683	0.000218858	0.985255	-3.97334	9.869e-06	0.999991							1.3724	0.00963628	0.971886																-15.6861	6.35777e-07	1
245450_at	disease resistance protein-related	AT4G16880																																		-3.12174	3.79524e-06	0.999994
245451_at	SNC1 (SUPPRESSOR OF NPR1-1, CONSTITUTIVE 1)	AT4G16890																															-2.63464	1.93483e-05	0.999888	-1.90502	0.000422543	0.999171
245452_at	transposable element gene	AT4G16910
245453_at	ATP binding / protein binding / transmembrane receptor	AT4G16900
245454_at	disease resistance protein (TIR-NBS-LRR class), putative	AT4G16920
245455_at	disease resistance protein (TIR-NBS-LRR class), putative	AT4G16930
245456_at	RPP5 (RECOGNITION OF PERONOSPORA PARASITICA 5)	AT4G16950	-1.80121	0.000111542	0.99911	-1.75349	0.00240184	0.963868																						-1.34293	0.00743498	0.976143	-1.95041	0.000378162	0.999708	-1.79126	5.46027e-05	0.999964
245457_s_at	[AT4G16940, disease resistance protein (TIR-NBS-LRR class), putative];[AT4G16960, disease resistance protein (TIR-NBS-LRR class), putative]	AT4G16940;AT4G16960
245458_at	kinase	AT4G16970
245459_at	no_match	no_match
245460_at	disease resistance protein (TIR-NBS class), putative	AT4G16990	-1.70706	5.90786e-05	0.998757																						-2.27783	4.61162e-05	0.999805				-1.60869	0.00360855	0.994577	-1.65695	0.000797501	0.999411
245461_at	similar to unknown protein [Arabidopsis thaliana] (TAIR:AT3G28770.1); similar to hypothetical protein [Capsella rubella] (GB:CAC82614.1)	AT4G17000
245462_at	transcription factor-related	AT4G17020
245463_at	ATEXLB1 (ARABIDOPSIS THALIANA EXPANSIN-LIKE B1)	AT4G17030																									2.51815	3.65617e-05	0.998881
245464_at	no_match	no_match
245465_at	ATCSLA01 (Cellulose synthase-like A1); glucosyltransferase/ transferase, transferring glycosyl groups	AT4G16590																17.6163	0.000764305	0.999996
245466_at	glycogenin glucosyltransferase (glycogenin)-related	AT4G16600
245467_at	zinc finger (C2H2 type) family protein	AT4G16610
245468_at	pectinesterase family protein	AT4G15980	1.03613	0.0016456	0.993341
245469_at	[AT4G16020, transposable element gene];[AT4G16010, transposable element gene]	AT4G16020;AT4G16010
245470_at	transposable element gene	AT4G16020
245471_at	structural constituent of ribosome	AT4G16030
245472_at	unknown protein	AT4G16040
245473_at	similar to unknown protein [Arabidopsis thaliana] (TAIR:AT1G51538.1); similar to hypothetical protein [Vitis vinifera] (GB:CAN68396.1); contains InterPro domain Protein of unknown function DUF1723 (InterPro:IPR013541)	AT4G16050
245474_at	similar to unnamed protein product [Vitis vinifera] (GB:CAO44835.1)	AT4G16060							-1.59495	0.00441535	0.971914							1.44856	0.00425734	0.984061							1.74072	0.000472611	0.997735				1.58292	0.0161217	0.982412
245475_at	no_match	no_match
245476_at	similar to unknown protein [Arabidopsis thaliana] (TAIR:AT2G45930.1)	AT4G16090
245477_at	ARR2 (ARABIDOPSIS RESPONSE REGULATOR 2); transcription factor/ two-component response regulator	AT4G16110	-1.65106	0.00779894	0.979317																															-1.81515	0.00793787	0.995071
245478_at	ARA1 (ARABINOSE KINASE); ATP binding / galactokinase	AT4G16130							-1.47334	0.00933949	0.985444																									-1.98832	0.00020996	0.999922
245479_at	proline-rich family protein	AT4G16140																									-2.00949	0.000160109	0.999145	-1.33346	0.014381	0.971856	-1.71858	0.00185112	0.997691	1.58403	0.00113386	0.998665
245480_at	no_match	no_match
245481_at	similar to unknown protein [Arabidopsis thaliana] (TAIR:AT3G28720.1); similar to unnamed protein product [Vitis vinifera] (GB:CAO44926.1)	AT4G16170							-1.52888	0.00233351	0.992463																									-1.32529	0.0150628	0.993744
245482_at	no_match	no_match																1.42368	0.00782392	0.974294													1.81416	0.00454072	0.994813	1.54649	0.00650201	0.994387
245483_at	cysteine proteinase, putative	AT4G16190							-2.46783	7.1606e-06	0.999957																1.81016	9.40151e-05	0.999799							-1.45801	0.000921923	0.999829
245484_at	enoyl-CoA hydratase/isomerase family protein	AT4G16210							-1.87449	0.000765206	0.994479																									-1.96827	0.000372977	0.999778
245485_at	GDSL-motif lipase/hydrolase family protein	AT4G16230
245486_x_at	unknown protein	AT4G16240
245487_at	PHYD (PHYTOCHROME DEFECTIVE D); G-protein coupled photoreceptor/ signal transducer	AT4G16250																-1.61224	0.00529461	0.98558													-1.79385	0.0078117	0.986749	-2.68439	6.29752e-05	0.999945
245488_at	peroxidase 40 (PER40) (P40)	AT4G16270
245489_at	FCA; RNA binding	AT4G16280																															-1.34778	0.0279373	0.975056	-1.48777	0.0172583	0.988079
245490_at	LDL3 (LSD1-LIKE3); amine oxidase	AT4G16310
245491_at	no_match	no_match
245492_at	SPK1 (SPIKE1); GTP binding / GTPase binding / binding / guanyl-nucleotide exchange factor	AT4G16340																																		-1.81246	0.0142326	0.993319
245493_at	no_match	no_match
245494_at	chloroplastic RNA-binding protein P67, putative	AT4G16390	1.29423	0.0157833	0.966069													-1.58239	0.00134847	0.994906							-2.06815	5.99252e-05	0.999791
245495_at	similar to unknown protein [Arabidopsis thaliana] (TAIR:AT3G13175.1); similar to unknown [Populus trichocarpa] (GB:ABK93642.1)	AT4G16400
245496_at	iron hydrogenase family protein	AT4G16440																															-1.59079	0.0182275	0.96612	1.63698	0.00312676	0.997669
245497_at	unknown protein	AT4G16460
245498_at	binding	AT4G16470
245499_at	ATINT4 (INOSITOL TRANSPORTER 4); carbohydrate transmembrane transporter/ myo-inositol:hydrogen symporter/ sugar:hydrogen ion symporter	AT4G16480							-1.44042	0.00659168	0.985493
245500_at	transposable element gene	AT4G15590
245501_at	integral membrane family protein	AT4G15620																									2.1542	5.78692e-05	0.999505							1.59477	0.00239148	0.99702
245502_at	similar to unknown protein [Arabidopsis thaliana] (TAIR:AT3G21465.1); similar to unnamed protein product [Vitis vinifera] (GB:CAO71016.1)	AT4G15640																									-2.1837	0.000192974	0.999353
245503_at	protein kinase-related	AT4G15650
245504_at	glutaredoxin family protein	AT4G15660				5.14257	0.000917288	0.999607	6.85186	0.000187661	0.999916				10.6156	0.00215323	0.999819	-1.81522	0.0221397	0.965038							-3.16693	0.00159174	0.999178				31.5085	3.8528e-09	1	8.11158	4.2121e-07	1
245505_at	glutaredoxin family protein	AT4G15690																-4.82501	0.00153079	0.999733							-4.12392	0.0023025	0.999305				11.0111	8.22889e-07	0.999999	2.32214	0.00047821	0.998728
245506_at	glutaredoxin family protein	AT4G15700	-3.29967	0.00228785	0.998486	2.3911	0.000373675	0.989336							4.62366	0.000452283	0.99813										-4.80971	0.0143372	0.994377	-2.06757	0.0204883	0.960052	13.4752	2.59359e-05	1	1.83266	0.0297142	0.982603
245507_at	unknown protein	AT4G15710
245508_at	pentatricopeptide (PPR) repeat-containing protein	AT4G15720
245509_at	zinc ion binding	AT4G15730
245510_at	C2 domain-containing protein	AT4G15740
245511_at	C2 domain-containing protein	AT4G15755
245512_at	60S ribosome subunit biogenesis protein, putative	AT4G15770													-1.89168	0.000426614	0.992109	-1.89739	0.000178432	0.999311				-1.6693	0.0010092	0.975349	-2.64066	1.64852e-05	0.999959				-1.9828	5.55489e-05	0.999878	2.05702	2.02956e-06	0.999974
245513_at	ATVAMP724 (Arabidopsis thaliana vesicle-associated membrane protein 724)	AT4G15780																															2.25744	3.18384e-05	0.999627	4.49057	5.03816e-09	0.999999
245514_at	no_match	no_match
245515_at	chloroplast outer membrane protein, putative	AT4G15810
245516_at	wound-responsive protein-related	AT4G15820
245517_at	protein binding	AT4G15840																																		-1.48872	0.0127034	0.995502
245518_at	ATRH1 (Arabidopsis thaliana RNA helicase 1); ATP-dependent helicase	AT4G15850																									-1.16569	0.00254836	0.98811	-1.18534	0.00816469	0.967882				4.8094	6.24812e-05	1
245519_at	transposable element gene	AT4G15860
245520_at	ATTS1 (Arabidopsis thaliana terpene synthase 1); lyase/ magnesium ion binding	AT4G15870
245521_at	ESD4 (EARLY IN SHORT DAYS 4); cysteine-type peptidase	AT4G15880																															1.40735	0.0289849	0.962838	1.48986	0.00345548	0.996641
245522_at	binding	AT4G15890
245523_at	ATDI21 (Arabidopsis thaliana drought-induced 21)	AT4G15910	1.56724	0.00945675	0.971799																						2.34397	2.98005e-05	0.999814
245524_at	nodulin MtN3 family protein	AT4G15920							-1.4236	0.0140584	0.988818																									-1.43829	0.00694643	0.998851
245525_at	dynein light chain, putative	AT4G15930																															1.73184	0.000903497	0.997083	2.35577	3.9727e-08	0.999999
245526_at	similar to unknown protein [Arabidopsis lyrata] (GB:AAN46277.1); contains domain PTHR21297 (PTHR21297)	AT4G15950
245527_at	epoxide hydrolase-related	AT4G15955
245528_at	PPDK (PYRUVATE ORTHOPHOSPHATE DIKINASE); kinase/ pyruvate, phosphate dikinase	AT4G15530																												-1.52504	0.00372804	0.996486				-2.61944	0.00490498	0.999393
245529_at	tRNA-splicing endonuclease positive effector-related	AT4G15570	1.43778	0.0110972	0.968721																															2.11278	2.19288e-06	0.999994
245530_at	transposable element gene	AT4G15590
245531_at	SCPL30 (serine carboxypeptidase-like 30); serine carboxypeptidase	AT4G15100
245532_at	CYP97B3 (cytochrome P450, family 97, subfamily B, polypeptide 3); oxygen binding	AT4G15110							-1.47944	0.00290292	0.989952																						1.36193	0.0115227	0.984642	1.30812	0.00353894	0.994444
245533_at	cholinephosphate cytidylyltransferase, putative / phosphorylcholine transferase, putative / CTP:phosphocholine cytidylyltransferase, putative	AT4G15130																															-2.78193	0.000205729	0.999334	-12.1011	7.55295e-07	1
245534_at	glycine-rich protein	AT4G15150
245535_at	protease inhibitor/seed storage/lipid transfer protein (LTP) family protein	AT4G15160
245536_at	no_match	no_match
245537_at	no_match	no_match																5.34932	4.99425e-05	0.999991
245538_at	formin homology 2 domain-containing protein / FH2 domain-containing protein	AT4G15200
245539_at	ATPDR2/PDR2 (PLEIOTROPIC DRUG RESISTANCE 2); ATPase, coupled to transmembrane movement of substances	AT4G15230
245540_at	ATPDR2/PDR2 (PLEIOTROPIC DRUG RESISTANCE 2); ATPase, coupled to transmembrane movement of substances	AT4G15230																															1.11854	0.00983003	0.984331
245541_at	no_match	no_match																																		1.38803	0.00508758	0.9967
245542_at	zinc finger (B-box type) family protein	AT4G15250
245543_at	UDP-glucoronosyl/UDP-glucosyl transferase family protein	AT4G15260	-1.7404	0.00845031	0.974529
245544_at	glucosyltransferase-related	AT4G15270
245545_at	UDP-glucoronosyl/UDP-glucosyl transferase family protein	AT4G15280
245546_at	ATCSLB05 (Cellulose synthase-like B5); transferase/ transferase, transferring glycosyl groups	AT4G15290
245547_at	CYP702A2 (cytochrome P450, family 702, subfamily A, polypeptide 2); oxygen binding	AT4G15300
245548_at	CYP702A3 (cytochrome P450, family 702, subfamily A, polypeptide 3); heme binding / iron ion binding / monooxygenase	AT4G15310
245549_at	ATCSLB06 (Cellulose synthase-like B6); transferase/ transferase, transferring glycosyl groups	AT4G15320
245550_at	CYP705A1 (cytochrome P450, family 705, subfamily A, polypeptide 1); oxygen binding	AT4G15330
245551_at	CYP705A2 (cytochrome P450, family 705, subfamily A, polypeptide 2); oxygen binding	AT4G15350
245552_at	CYP705A3 (cytochrome P450, family 705, subfamily A, polypeptide 3); oxygen binding	AT4G15360
245553_at	BARS1 (BARUOL SYNTHASE 1); catalytic	AT4G15370
245554_at	CYP705A4 (cytochrome P450, family 705, subfamily A, polypeptide 4); oxygen binding	AT4G15380
245555_at	transferase family protein	AT4G15390
245556_at	transferase family protein	AT4G15400
245557_at	UBX domain-containing protein	AT4G15410																-1.32385	0.0210142	0.966466										3.50641	3.37737e-06	0.999982	4.56973	5.2215e-07	0.999999	3.04008	8.90514e-09	1
245558_at	similar to early-responsive to dehydration protein-related / ERD protein-related [Arabidopsis thaliana] (TAIR:AT4G04340.1); similar to early-responsive to dehydration protein-related / ERD protein-related [Arabidopsis thaliana] (TAIR:AT4G04340.3); similar to early-responsive to dehydration protein-related / ERD protein-related [Arabidopsis thaliana] (TAIR:AT3G21620.1); similar to unnamed protein …	AT4G15430	2.17981	7.18867e-05	0.999018	4.16289	0.0062625	0.985233	9.71675	1.3953e-06	1
245559_at	glycine-rich protein	AT4G15460
245560_at	UGT84A1; UDP-glycosyltransferase/ sinapate 1-glucosyltransferase/ transferase, transferring glycosyl groups	AT4G15480
245561_at	UGT84A4; UDP-glycosyltransferase/ sinapate 1-glucosyltransferase/ transferase, transferring glycosyl groups / transferase, transferring hexosyl groups	AT4G15500																												1.41808	0.00217992	0.991948
245562_at	tRNA/rRNA methyltransferase (SpoU) family protein	AT4G15520																															1.55695	0.0214843	0.971257
245563_at	CIPK4 (CBL-INTERACTING PROTEIN KINASE 4); kinase	AT4G14580							2.54653	0.0100926	0.985766																						-1.63328	0.020418	0.977704
245564_at	EMB2739 (EMBRYO DEFECTIVE 2739)	AT4G14590
245565_at	mitochondrial transcription termination factor-related / mTERF-related	AT4G14605							-1.48536	0.0175016	0.962962																						-1.63743	0.00449567	0.989397	-2.03231	0.00032084	0.999754
245566_at	pseudogene, disease resistance protein (CC-NBS-LRR class), putative, domain signature CC-NBS-LRR exists, suggestive of a disease resistance protein.; blastp match of 45% identity and 2.2e-162 P-value to GP|24461866|gb|AAN62353.1|AF506028_20|AF506028 NBS-LRR type disease resistance protein {Poncirus trifoliata}	AT4G14610																															-3.28636	0.00727246	0.998027
245567_at	GLP9 (GERMIN-LIKE PROTEIN 9); manganese ion binding / metal ion binding / nutrient reservoir	AT4G14630
245568_at	unknown protein	AT4G14650
245569_at	RNA polymerase Rpb7 N-terminal domain-containing protein	AT4G14660	1.72846	0.0114865	0.973898
245570_at	CLPB2; ATP binding / nucleoside-triphosphatase/ nucleotide binding / protein binding	AT4G14670
245571_at	similar to unknown protein [Arabidopsis thaliana] (TAIR:AT4G22310.1); similar to unknown [Populus trichocarpa] (GB:ABK93494.1); contains InterPro domain Protein of unknown function UPF0041 (InterPro:IPR005336)	AT4G14695
245572_at	PPD2 (PEAPOD 2)	AT4G14720																																		1.7467	0.000326135	0.999383
245573_at	no_match	no_match																															1.19197	0.00118223	0.993416
245574_at	IQD19 (IQ-DOMAIN 19); calmodulin binding	AT4G14750																									-3.47449	1.69989e-05	0.99997
245575_at	M protein repeat-containing protein	AT4G14760																									1.41643	0.0100881	0.973568				-1.57027	0.00350581	0.98989	-3.31229	9.90072e-06	0.999997
245576_at	tesmin/TSO1-like CXC domain-containing protein	AT4G14770	1.64243	0.001528	0.986923																												-2.32394	0.00206977	0.992418
245577_at	protein kinase, putative	AT4G14780
245578_at	ATSUV3 (embryo sac development arrest 15)	AT4G14790																															-1.41703	0.00113248	0.999087
245579_at	unknown protein	AT4G14810
245580_at	pentatricopeptide (PPR) repeat-containing protein	AT4G14820																																		1.12346	0.00107107	0.996311
245581_at	similar to unknown protein [Arabidopsis thaliana] (TAIR:AT3G22520.1); similar to unnamed protein product [Vitis vinifera] (GB:CAO71183.1)	AT4G14840
245582_at	LOI1 (LOVASTATIN INSENSITIVE 1)	AT4G14850
245583_at	PHD finger transcription factor, putative	AT4G14920																															-1.6011	0.0304563	0.970618	-1.83306	0.000866662	0.99915
245584_at	ATAO1 (Arabidosis thaliana amine oxidase 1); copper ion binding	AT4G14940
245585_at	similar to hypothetical protein [Vitis vinifera] (GB:CAN76433.1); similar to Os07g0154400 [Oryza sativa (japonica cultivar-group)] (GB:NP_001058915.1); similar to hypothetical protein OsI_024046 [Oryza sativa (indica cultivar-group)] (GB:EAZ02814.1)	AT4G14970
245586_at	DC1 domain-containing protein	AT4G14980
245587_at	similar to hAT dimerisation domain-containing protein [Arabidopsis thaliana] (TAIR:AT3G22220.2); similar to hAT dimerisation domain-containing protein [Arabidopsis thaliana] (TAIR:AT3G22220.1); similar to unnamed protein product [Vitis vinifera] (GB:CAO69163.1); contains InterPro domain Protein of unknown function DUF659 (InterPro:IPR007021)	AT4G15020																1.87842	0.000367936	0.993074
245588_at	similar to Phyb1 [Pimpinella brachycarpa] (GB:AAC31614.1); contains domain ACID PHOSPHATASE-RELATED (PTHR11567); contains domain FRA10AC1 PROTEIN (PTHR11567:SF25)	AT4G15030	1.58062	0.0057536	0.977371																									1.73814	0.000344716	0.992432	1.80704	0.00627677	0.983423	2.929	8.39709e-07	0.999997
245589_at	subtilase family protein	AT4G15040
245590_at	F-box protein-related	AT4G15060	1.07788	0.0233228	0.963346																												1.10045	0.00627318	0.963372
245591_at	similar to AGL97, DNA binding / transcription factor [Arabidopsis thaliana] (TAIR:AT1G46408.1)	AT4G14530
245592_at	CCAAT-box binding transcription factor subunit B (NF-YB) (HAP3 ) (AHAP3) family	AT4G14540																															1.66234	0.0053093	0.989597
245593_at	IAA14 (SOLITARY ROOT); transcription factor	AT4G14550	-1.83575	0.0107369	0.98506																						2.18747	0.000510291	0.998699
245594_at	acylaminoacyl-peptidase-related	AT4G14570	1.30845	0.0200372	0.960263													1.47165	0.00231891	0.989692																-3.6181	2.59321e-06	1
245595_at	pentatricopeptide (PPR) repeat-containing protein	AT4G14170
245596_at	ATPRD1 (ARABIDOPSIS THALIANA PUTATIVE RECOMBINATION INITIATION DEFECT 1); protein binding / protein homodimerization	AT4G14180
245597_at	binding	AT4G14190																1.47226	0.00423443	0.985225
245598_at	similar to unnamed protein product [Vitis vinifera] (GB:CAO66985.1); contains domain PENTATRICOPEPTIDE REPEAT-CONTAINING PROTEIN-RELATED (PTHR10483:SF9); contains domain PENTATRICOPEPTIDE REPEAT-CONTAINING PROTEIN (PTHR10483)	AT4G14200
245599_at	zinc finger (C3HC4-type RING finger) family protein	AT4G14220							1.37719	0.00208284	0.992728																1.69444	0.00703491	0.99688				-2.09606	0.00106355	0.999393
245600_at	CBS domain-containing protein-related	AT4G14230				-2.79021	0.000159519	0.989809	-3.08086	1.74857e-06	0.999985																						-3.74968	1.09904e-05	0.999994	-2.40389	8.11746e-06	0.999995
245601_at	similar to CBS domain-containing protein-related [Arabidopsis thaliana] (TAIR:AT4G14230.1); similar to unnamed protein product [Vitis vinifera] (GB:CAO71090.1); contains InterPro domain Cystathionine beta-synthase, core (InterPro:IPR000644); contains InterPro domain Protein of unknown function DUF21 (InterPro:IPR002550)	AT4G14240	1.3894	0.00975623	0.975376																												-2.23276	0.000350983	0.999534	-2.44837	7.99557e-06	0.999998
245602_at	Protein containing PAM2 motif which mediates interaction with the PABC domain of polyadenyl binding proteins.	AT4G14270				3.73486	0.00183887	0.995857	-4.94809	3.51714e-07	0.999998										1.78312	0.00017965	0.989069	2.49728	0.000224989	0.989163	2.20307	6.87638e-05	0.999821	7.83613	1.47348e-05	0.999998	125.506	1.46071e-09	1	6.83705	6.73899e-11	1
245603_at	no_match	no_match
245604_at	similar to unknown protein [Arabidopsis thaliana] (TAIR:AT3G23540.1); similar to unnamed protein product [Vitis vinifera] (GB:CAO71078.1); contains InterPro domain Alpha/beta hydrolase fold-1 (InterPro:IPR000073)	AT4G14290
245605_at	heterogeneous nuclear ribonucleoprotein, putative / hnRNP, putative	AT4G14300																						1.65872	0.000782191	0.968618				1.67158	2.80266e-05	0.999733	3.72317	2.67312e-07	0.999997	4.01813	1.57309e-10	1
245606_at	no_match	no_match
245607_at	phragmoplast-associated kinesin-related protein 2 (PAKRP2)	AT4G14330																																		-1.27355	6.9388e-05	0.999893
245608_at	protein kinase family protein	AT4G14350	-2.11189	2.16463e-05	0.999639				1.48095	0.0187303	0.97725																			-1.7615	0.000151409	0.998912				1.52	0.00186178	0.998198
245609_at	disease resistance protein (TIR-NBS-LRR class), putative	AT4G14370
245610_at	similar to hypothetical protein [Vitis vinifera] (GB:CAN63630.1)	AT4G14380
245611_at	ankyrin repeat family protein	AT4G14390	1.03587	0.00461734	0.986167
245612_at	enoyl-CoA hydratase/isomerase family protein	AT4G14440	1.91094	6.71929e-05	0.999354				1.6953	0.000529844	0.997859																3.73261	2.47997e-07	0.999999	2.16246	2.48468e-06	0.999892	-1.99012	0.00036378	0.997861
245613_at	no_match	no_match
245614_at	transposable element gene	AT4G14460
245615_at	transposable element gene	AT4G14470
245616_at	protein kinase family protein	AT4G14480
245617_at	forkhead-associated domain-containing protein / FHA domain-containing protein	AT4G14490
245618_at	similar to unknown protein [Arabidopsis thaliana] (TAIR:AT3G23070.1); similar to hypothetical protein [Vitis vinifera] (GB:CAN79523.1); similar to unnamed protein product [Vitis vinifera] (GB:CAO71295.1); contains InterPro domain CRS1/YhbY (InterPro:IPR001890)	AT4G14510																-1.44434	0.0061269	0.987372										1.39367	0.00528683	0.964968				2.18061	4.7729e-07	0.999996
245619_at	exostosin family protein	AT4G13990																									1.5821	0.000496435	0.996539
245620_at	pentatricopeptide (PPR) repeat-containing protein	AT4G14050
245621_at	AAE15 (ACYL-ACTIVATING ENZYME 15); long-chain-fatty-acid-[acyl-carrier-protein] ligase	AT4G14070							-1.53787	0.00181852	0.993524
245622_at	MEE48 (maternal effect embryo arrest 48); hydrolase, hydrolyzing O-glycosyl compounds	AT4G14080
245623_s_at	[AT4G14096, F-box family protein];[AT4G14103, F-box family protein]	AT4G14096;AT4G14103	1.93331	0.00240205	0.993884
245624_at	UDP-glucoronosyl/UDP-glucosyl transferase family protein	AT4G14090													1.97055	0.0161141	0.971829	12.9504	1.48451e-06	1
245625_at	transport protein, putative	AT4G14160																																		-1.44498	0.0040917	0.998535
245626_at	pyrrolidone-carboxylate peptidase family protein	AT1G56700							-1.60238	0.000724908	0.997178																1.37019	0.00859001	0.979533							-2.46483	3.41076e-06	0.999999
245627_at	ATGOLS2 (ARABIDOPSIS THALIANA GALACTINOL SYNTHASE 2); transferase, transferring glycosyl groups / transferase, transferring hexosyl groups	AT1G56600										49.1565	0.0304787	0.981318	46.5748	0.021538	0.995588										326.159	2.41846e-06	1				49.1546	0.00186293	0.999999	14.0035	1.76682e-08	1
245628_at	PAP1 (PRODUCTION OF ANTHOCYANIN PIGMENT 1); DNA binding / transcription factor	AT1G56650																33.1326	7.43217e-06	1							12.4366	3.44755e-05	1
245629_at	similar to unknown protein [Arabidopsis thaliana] (TAIR:AT1G09310.1); similar to unknown [Populus trichocarpa] (GB:ABK94967.1); contains InterPro domain Protein of unknown function DUF538 (InterPro:IPR007493)	AT1G56580																1.72318	3.77732e-05	0.99842							2.59305	1.25411e-05	0.999947				-1.57157	0.00684885	0.99205
245630_at	pentatricopeptide (PPR) repeat-containing protein	AT1G25360
245631_at	OVA9 (OVULE ABORTION 9); glutamine-tRNA ligase	AT1G25350
245632_at	rhomboid family protein	AT1G25290
245633_at	AtTLP10 (TUBBY LIKE PROTEIN 10); phosphoric diester hydrolase/ transcription factor	AT1G25280																																		1.26749	0.0197858	0.985893
245634_at	similar to nodulin MtN21 family protein [Arabidopsis thaliana] (TAIR:AT1G68170.1); similar to Protein of unknown function DUF6, transmembrane [Medicago truncatula] (GB:ABD28596.1); contains InterPro domain Protein of unknown function DUF6, transmembrane; (InterPro:IPR000620)	AT1G25270
245635_at	ATIDD16 (ARABIDOPSIS THALIANA INDETERMINATE(ID)-DOMAIN 16); nucleic acid binding / transcription factor/ zinc ion binding	AT1G25250							3.65957	3.44091e-06	0.999999																						1.03989	0.00846235	0.975995
245636_at	epsin N-terminal homology (ENTH) domain-containing protein / clathrin assembly protein-related	AT1G25240
245637_at	purple acid phosphatase family protein	AT1G25230	-1.93508	0.000106394	0.999766				-2.45923	1.17545e-05	0.999982	-5.81637	5.50633e-07	0.999577				-1.4255	0.00973712	0.985751							-4.3015	4.00287e-07	1							-2.11481	2.67532e-05	0.999997
245638_s_at	[AT1G24822, similar to unknown protein [Arabidopsis thaliana] (TAIR:AT1G25097.1)];[AT1G25097, similar to unknown protein [Arabidopsis thaliana] (TAIR:AT1G24822.1)];[AT1G24996, similar to unknown protein [Arabidopsis thaliana] (TAIR:AT1G25097.1); similar to unknown protein [Arabidopsis thaliana] (TAIR:AT1G24822.1)]	AT1G24822;AT1G25097;AT1G24996	1.72691	0.000647233	0.990613				-2.04798	0.00710123	0.981754																			-3.52869	7.55289e-05	0.999878	-1.63937	0.0142037	0.968062
245639_at	acidic ribosomal protein P0-related	AT1G25260																-1.70696	0.000547841	0.999152							-1.35707	0.0185228	0.968916				-1.33824	0.0100848	0.986107	1.27069	0.0144423	0.989378
245640_at	basic helix-loop-helix (bHLH) family protein	AT1G25330
245641_at	similar to unknown protein [Arabidopsis thaliana] (TAIR:AT1G68340.1); similar to unnamed protein product [Vitis vinifera] (GB:CAO68084.1); contains InterPro domain Protein of unknown function DUF1639 (InterPro:IPR012438)	AT1G25370
245642_at	similar to unnamed protein product [Vitis vinifera] (GB:CAO43403.1)	AT1G25275	-2.23848	4.70861e-05	0.999786				-2.14488	0.000552734	0.998747							-2.17145	0.000273414	0.999592							-2.698	8.44258e-05	0.999897				-1.52458	0.017329	0.973249	-3.01529	3.53446e-05	0.999998
245643_at	MYB116 (myb domain protein 116); DNA binding / transcription factor	AT1G25340
245644_at	leucine-rich repeat transmembrane protein kinase, putative	AT1G25320
245645_at	ATMAP70-2 (microtubule-associated proteins 70-2); microtubule binding	AT1G24764																																		-2.45325	0.000465648	0.999637
245646_x_at	[AT1G25112, similar to unknown protein [Arabidopsis thaliana] (TAIR:AT1G25025.1); similar to unknown protein [Arabidopsis thaliana] (TAIR:AT1G25180.1)];[AT1G24851, similar to unknown protein [Arabidopsis thaliana] (TAIR:AT1G25112.1); similar to unknown protein [Arabidopsis thaliana] (TAIR:AT1G25025.1); similar to unknown protein [Arabidopsis thaliana] (TAIR:AT1G25180.1)];[AT1G25025, similar to un…	AT1G25112;AT1G24851;AT1G25025;AT1G25180
245647_at	no_match	no_match
245648_at	transposable element gene	AT1G24938
245649_at	similar to putative THO complex 2 [Oryza sativa (japonica cultivar-group)] (GB:BAD87730.1); similar to hypothetical protein OsI_004810 [Oryza sativa (indica cultivar-group)] (GB:EAY76963.1); similar to predicted protein [Physcomitrella patens subsp. patens] (GB:EDQ69221.1); contains domain THO2 PROTEIN (PTHR21597)	AT1G24706																																		-1.65869	0.00240086	0.997886
245650_at	caffeoyl-CoA 3-O-methyltransferase, putative	AT1G24735
245651_s_at	[AT1G24881, Identical to F-box/Kelch-repeat protein At1g24795/At1g24885/At1g25056/At1g25143/At1g25215 [Arabidopsis Thaliana] (GB:Q9FXK7); similar to unknown protein [Arabidopsis thaliana] (TAIR:AT1G25211.1); similar to unknown protein [Arabidopsis thaliana] (TAIR:AT1G24800.1); similar to unknown protein [Arabidopsis thaliana] (TAIR:AT1G25055.1); similar to class S F-box protein [Nicotiana alata] …	AT1G24881;AT1G24800;AT1G25055;AT1G25141;AT1G25211	-1.32501	0.0132251	0.978406																												-2.53978	1.82167e-05	0.999931	-1.90839	1.05544e-05	0.999992
245652_at	F-box family protein	AT4G13960
245653_at	FBD1 (FBD-ASSOCIATED F-BOX PROTEIN)	AT4G13985
245654_at	disease resistance protein (TIR-NBS-LRR class), putative	AT1G56540				1.27629	0.00207964	0.970928	1.62744	0.00122313	0.997654
245655_at	no_match	no_match
245656_at	pectinesterase inhibitor domain-containing protein	AT1G56620
245657_at	protein kinase family protein	AT1G56720							-1.46221	0.0154095	0.962147																									-2.07088	0.000229708	0.999857
245658_at	RALFL4 (RALF-LIKE 4)	AT1G28270
245659_at	binding	AT1G28260	-2.41027	0.00165248	0.998632				-2.28213	0.00389433	0.992217	-2.6125	0.00166599	0.961349																-2.01252	0.0046227	0.993943
245660_at	similar to unknown protein [Arabidopsis thaliana] (TAIR:AT1G53040.1); similar to unknown protein [Arabidopsis thaliana] (TAIR:AT1G53040.2); similar to hypothetical protein [Vitis vinifera] (GB:CAN81089.1); contains InterPro domain Protein of unknown function DUF616 (InterPro:IPR006852)	AT1G28240	-1.46689	0.00379213	0.987184																						-1.43013	0.0128458	0.970839	-1.48845	0.00348399	0.98657	-1.53355	0.032014	0.964338	-1.71205	0.00182245	0.998714
245661_at	ATPUP3 (Arabidopsis thaliana purine permease 3); purine transmembrane transporter	AT1G28220																															1.0962	0.00244752	0.995174
245662_at	similar to unknown protein [Arabidopsis thaliana] (TAIR:AT5G12340.1); similar to unknown [Picea sitchensis] (GB:ABK21062.1)	AT1G28190							3.45698	0.000179299	0.999956
245663_at	sulfotransferase family protein	AT1G28170
245664_at	similar to protein binding / zinc ion binding [Arabidopsis thaliana] (TAIR:AT1G03770.1); similar to unnamed protein product [Vitis vinifera] (GB:CAO66414.1)	AT1G28327
245665_at	similar to hypothetical protein [Oryza sativa (japonica cultivar-group)] (GB:BAC84779.1)	AT1G28250							-1.73148	0.000133911	0.997723							-1.8417	1.12404e-05	0.99972							-1.4224	0.00225082	0.984876							-1.24113	0.0184492	0.977667
245666_at	VQ motif-containing protein	AT1G28280	-1.63887	0.000678607	0.995893				1.63536	0.00155276	0.993906																			-1.45928	0.00241607	0.981455	-1.70316	0.00830248	0.984222	-1.34693	0.030591	0.983111
245667_at	FIP1 (FH INTERACTING PROTEIN 1)	AT1G28200
245668_at	DRM1 (DORMANCY-ASSOCIATED PROTEIN 1)	AT1G28330	-3.38677	3.88743e-06	0.999846	3.41573	0.00196227	0.98733	-2.54765	0.000201998	0.99976													4.69979	0.000559099	0.991772	-2.66085	0.000135618	0.999906	-1.44688	0.0051453	0.973023	3.15835	9.72816e-05	0.999275
245669_at	LEC2 (LEAFY COTYLEDON 2); transcription factor	AT1G28300
245670_at	ATJ1 (Arabidopsis thaliana DnaJ homologue 1); heat shock protein binding / unfolded protein binding	AT1G28210																																		2.52544	5.15629e-05	0.999994
245671_at	PUP1 (PURINE PERMEASE 1); purine transmembrane transporter	AT1G28230							-2.68932	0.000185129	0.993131							1.91922	3.24149e-06	0.999691							1.71362	0.000135794	0.997989							-4.34374	1.99651e-07	1
245672_at	glycoside hydrolase family 28 protein / polygalacturonase (pectinase) family protein	AT1G56710	1.40425	0.000502349	0.99688																									2.00878	0.00485514	0.993674
245673_at	pentatricopeptide (PPR) repeat-containing protein	AT1G56690
245674_at	glycoside hydrolase family 19 protein	AT1G56680
245675_at	[AT4G09146, transposable element gene];[AT1G56675, transposable element gene]	AT4G09146;AT1G56675
245676_at	GDSL-motif lipase/hydrolase family protein	AT1G56670																									3.24707	0.00186142	0.999307				-1.93275	0.0106633	0.986347	-2.04764	0.00033705	0.99991
245677_at	unknown protein	AT1G56660	1.48442	0.00991585	0.972332				41.2511	1.27869e-06	1							-1.47114	0.0225024	0.966649
245678_at	syntaxin-related family protein	AT1G56610
245679_at	clathrin adaptor complexes medium subunit family protein	AT1G56590																																		1.58449	0.00214428	0.998356
245680_at	pentatricopeptide (PPR) repeat-containing protein	AT1G56570
245681_at	beta-fructofuranosidase, putative / invertase, putative / saccharase, putative / beta-fructosidase, putative	AT1G56560																																		-1.86585	0.000276507	0.999865
245682_at	zinc finger (C3HC4-type RING finger) family protein	AT5G08750							-1.72005	0.00135926	0.992832																									-1.42683	0.0093915	0.991967
245683_at	ubiquitin-specific protease 8, putative (UBP8)	AT5G22030							1.43805	0.0165198	0.975428																									1.38332	0.00721106	0.991523
245684_at	CIC7E11; protein binding / zinc ion binding	AT5G22000																1.4218	0.00078134	0.989697							1.59187	0.000302146	0.997331							1.66265	7.83251e-06	0.999846
245685_at	E2F1; transcription factor	AT5G22220																															-1.78612	0.00725075	0.981798
245686_at	ATJ2 (Arabidopsis thaliana DnaJ homologue 2)	AT5G22060							1.88982	0.000399975	0.999303																			2.20446	1.50123e-05	0.999788	6.88343	2.07562e-09	0.999999	12.5293	5.54298e-11	1
245687_at	DEG15; endopeptidase	AT1G28320							-1.57958	0.00113811	0.991884																									-1.41953	0.00523082	0.996365
245688_at	AGP31 (ARABINOGALACTAN-PROTEIN 31); structural constituent of cell wall	AT1G28290							-1.78638	0.00738192	0.986375
245689_at	phosphoglycerate/bisphosphoglycerate mutase family protein	AT5G04120
245690_at	PAL3 (PHENYL ALANINE AMMONIA-LYASE 3); phenylalanine ammonia-lyase	AT5G04230																									-2.25135	0.000187623	0.998736				-2.11823	0.00803627	0.992206	-2.49854	2.53379e-05	0.999984
245691_at	ELF6 (EARLY FLOWERING 6); transcription factor	AT5G04240
245692_at	BHLH101; DNA binding / transcription factor	AT5G04150
245693_at	thioredoxin family protein	AT5G04260							-1.46184	0.00600368	0.97164
245694_at	calcium-binding EF hand family protein	AT5G04170							-2.4791	0.000141421	0.999721							1.58976	0.00106209	0.994002													1.76805	0.00426038	0.990749	1.2928	0.0282893	0.980489
245695_at	zinc ion binding	AT5G04270																																		-1.43361	0.0324897	0.987401
245696_at	PKS4 (PHYTOCHROME KINASE SUBSTRATE 4)	AT5G04190				7.74796	0.000220057	0.999938				-4.08308	7.06517e-05	0.964471							1.7783	0.000344948	0.989075				-5.04941	7.55518e-06	0.999997				3.77491	4.95008e-05	0.999989	-1.85696	0.0011121	0.998626
245697_at	ATMC9 (METACASPASE 9); caspase/ cysteine-type peptidase	AT5G04200
245698_at	phosphate translocator-related	AT5G04160																																		-1.70752	0.00117732	0.999348
245699_at	OTU-like cysteine protease family protein	AT5G04250																2.2487	4.25814e-05	0.999429							4.85116	0.000347495	0.999964							4.71792	4.61072e-08	1
245700_at	carbonic anhydrase family protein	AT5G04180
245701_at	GLS1/GLU1/GLUS (FERREDOXIN-DEPENDENT GLUTAMATE SYNTHASE 1); glutamate synthase (ferredoxin)	AT5G04140	1.17623	0.0184865	0.970056																															-1.31812	0.00468742	0.997558
245702_at	ATSYTC/NTMC2T1.3/NTMC2TYPE1.3/SYTC	AT5G04220	-2.52939	0.00170297	0.99777							-3.38399	0.000552992	0.975222													-1.72262	0.0100633	0.979858	-2.25494	0.00265699	0.99713	-1.83226	0.00505336	0.986728	-2.04385	0.0020066	0.999243
245703_at	S-adenosyl-L-methionine:carboxyl methyltransferase family protein	AT5G04380
245704_at	KOW domain-containing transcription factor family protein	AT5G04290
245705_at	zinc finger (C2H2 type) family protein	AT5G04390
245706_at	pectate lyase family protein	AT5G04310
245707_at	ANAC077 (Arabidopsis NAC domain containing protein 77); DNA binding	AT5G04400
245708_at	pectate lyase family protein	AT5G04310
245709_at	similar to unknown protein [Arabidopsis thaliana] (TAIR:AT3G10440.1); similar to hypothetical protein OsI_009118 [Oryza sativa (indica cultivar-group)] (GB:EAY87885.1); contains InterPro domain Shugoshin, C-terminal; (InterPro:IPR011515)	AT5G04320																									-1.46565	0.0232292	0.963274
245710_at	cytochrome P450, putative / ferulate-5-hydroxylase, putative	AT5G04330																1.94906	8.78101e-05	0.999903
245711_at	C2H2 (ZINC FINGER OF ARABIDOPSIS THALIANA 6); nucleic acid binding / transcription factor/ zinc ion binding	AT5G04340	2.06797	0.0100591	0.984731	4.18926	0.000332024	0.998597	41.9257	1.81322e-07	1	11.2534	0.0185691	0.992022	10.2238	0.00939415	0.996766	-1.36396	0.00808396	0.964348							5.19289	1.7543e-05	0.999996				13.6907	0.00145446	0.999981	7.67206	2.1105e-07	1
245712_at	ATLDA/ATPU1 (PULLULANASE 1); alpha-amylase/ limit dextrinase	AT5G04360	1.50115	0.00660723	0.980727				-2.47172	0.000291256	0.999834																			1.49935	0.00239097	0.987794				-1.60277	0.0088357	0.997499
245713_at	NAMT1; S-adenosylmethionine-dependent methyltransferase	AT5G04370
245714_at	glycine-rich RNA-binding protein	AT5G04280	1.40565	0.00766284	0.97105																															1.55135	1.06465e-05	0.999902
245715_s_at	[AT5G08670, ATP synthase beta chain 1, mitochondrial];[AT5G08690, ATP synthase beta chain 2, mitochondrial]	AT5G08670;AT5G08690
245716_at	NDC1 (NAD(P)H DEHYDROGENASE C1); NADH dehydrogenase	AT5G08740	1.26286	0.0225478	0.965696																															-1.26609	0.0296778	0.98264
245717_at	glycine-rich protein	AT5G33390
245718_at	DNA topoisomerase II family protein	AT5G04110																																		-1.38718	0.0171687	0.990398
245719_at	DNA topoisomerase II family protein	AT5G04110
245720_at	RNA recognition motif (RRM)-containing protein	AT5G04210
245721_s_at	[AT1G73460, protein kinase family protein];[AT1G73450, protein kinase, putative]	AT1G73460;AT1G73450																												1.44027	0.00183782	0.989418				-1.97953	0.00110103	0.999871
245722_at	sec34-like family protein	AT1G73430																																		-1.53132	0.00623812	0.996479
245723_at	pentatricopeptide (PPR) repeat-containing protein	AT1G73400																									3.438	0.00204369	0.998983				-1.72458	0.0111972	0.981797	-1.4943	0.0271526	0.982311
245724_at	similar to unknown protein [Arabidopsis thaliana] (TAIR:AT1G17940.1); similar to unknown [Populus trichocarpa] (GB:ABK95976.1); similar to unnamed protein product [Vitis vinifera] (GB:CAO62047.1); contains InterPro domain BRO1 (InterPro:IPR004328)	AT1G73390							1.52753	0.00573433	0.991899							-1.56169	0.00471807	0.995181							12.6778	3.46851e-06	1				-2.17945	0.000211727	0.999554	-1.77702	0.00163331	0.99928
245725_at	SUS6; UDP-glycosyltransferase/ sucrose synthase	AT1G73370																																		-1.39522	0.0353016	0.985819
245726_at	HDG11 (HOMEODOMAIN GLABROUS11); DNA binding / transcription factor	AT1G73360
245727_at	similar to Os02g0637900 [Oryza sativa (japonica cultivar-group)] (GB:NP_001047530.1); similar to unknown [Picea sitchensis] (GB:ABK22187.1)	AT1G73350	1.56309	0.00797539	0.968844																															1.39178	0.0311748	0.97925
245728_at	oxygen binding	AT1G73340
245729_at	RNA recognition motif (RRM)-containing protein	AT1G73490							1.37957	0.0107426	0.963947																						-2.1842	2.49998e-05	0.999863
245730_at	similar to unnamed protein product [Vitis vinifera] (GB:CAO68549.1)	AT1G73470							-2.08941	8.69332e-05	0.999748							1.34342	0.0120624	0.967068							1.37217	0.00878529	0.980418	1.27861	0.00872336	0.968592				-1.79217	0.000294418	0.999938
245731_at	ATMKK9 (Arabidopsis thaliana MAP kinase kinase 9); kinase	AT1G73500	2.33228	0.00174154	0.994252	10.3742	1.53188e-05	0.999929	6.16294	2.92138e-08	0.999999	4.3648	7.0494e-05	0.999397	11.6015	1.33055e-05	0.999902	1.56165	0.0132182	0.971786							2.97118	6.17451e-06	0.999941	-3.07933	0.000712904	0.999547	1.85258	0.0216683	0.973206	1.45866	0.013404	0.990215
245732_at	calmodulin-related	AT1G73440																																		1.46855	0.00247661	0.997289
245733_at	similar to unnamed protein product [Vitis vinifera] (GB:CAO62045.1); contains InterPro domain Protein of unknown function DUF1308 (InterPro:IPR010733)	AT1G73380																															2.21405	0.00156525	0.997212	2.4605	0.000950083	0.99966
245734_at	hydrolase, alpha/beta fold family protein	AT1G73480							2.45473	4.41759e-05	0.999937	11.2881	0.000191505	0.999965	12.6742	0.0046132	0.999074	4.32564	1.13158e-07	1				2.29138	0.000334009	0.986484	8.23659	6.82514e-08	1	3.06161	0.00188359	0.997536	13.0013	3.10728e-08	1	4.53668	5.23333e-09	1
245735_at	MYB54 (myb domain protein 54); DNA binding / transcription factor	AT1G73410
245736_at	ATDR4 (Arabidopsis thaliana drought-repressed 4)	AT1G73330							-1.81282	0.0181769	0.967123				2.82501	0.00157307	0.996391	1.77566	0.00987867	0.976265																-2.52614	0.00159179	0.999792
245737_at	DNAJ chaperone C-terminal domain-containing protein	AT1G44160
245738_at	nucellin protein, putative	AT1G44130
245739_at	CYCA1;1 (CYCLIN A1;1); cyclin-dependent protein kinase regulator	AT1G44110	1.81641	0.00801411	0.976652																												-6.92706	3.40199e-06	0.999969	-13.4769	1.50248e-06	1
245740_at	AAP5 (amino acid permease 5); amino acid transmembrane transporter	AT1G44100							2.26274	3.45883e-05	0.999866																			-1.39836	0.00144754	0.992951	-3.48727	1.3568e-05	0.999993	-11.8934	2.9838e-08	1
245741_at	C2 domain-containing protein / armadillo/beta-catenin repeat family protein	AT1G44120
245742_at	ALDH3H1 (ALDEHYDE DEHYDROGENASE 4); 3-chloroallyl aldehyde dehydrogenase/ aldehyde dehydrogenase (NAD)	AT1G44170							-1.59178	0.00171933	0.991816							1.52891	0.000226336	0.997057							1.39341	0.0121858	0.971533							-2.53438	1.20099e-06	0.999997
245743_at	similar to unnamed protein product [Vitis vinifera] (GB:CAO41687.1)	AT1G51080	1.37769	0.0263362	0.961221																															-2.98375	6.59917e-05	0.999991
245744_at	plastid-lipid associated protein PAP / fibrillin family protein	AT1G51110	1.6546	0.000158937	0.99853				-1.33999	0.0151845	0.972156																			1.6556	1.03168e-05	0.999463	1.49014	0.0030656	0.99532
245745_at	plastid-lipid associated protein PAP / fibrillin family protein	AT1G51110	1.35439	0.00601579	0.988491																															-1.41295	0.00389454	0.998007
245746_at	basic helix-loop-helix (bHLH) family protein	AT1G51070																																		-2.07064	1.09762e-05	0.999923
245747_at	similar to unnamed protein product [Vitis vinifera] (GB:CAO39038.1)	AT1G51100	1.44316	0.0071266	0.985684				-1.39737	0.0139631	0.969451							-1.78447	0.000432577	0.998833										1.39451	0.00261102	0.984403
245748_at	basic helix-loop-helix (bHLH) family protein	AT1G51140	1.95439	0.00167745	0.991972	3.33102	0.000464484	0.995122							3.27555	0.000158108	0.995283	3.73313	6.27999e-07	0.999934				2.20857	0.000690971	0.96242	25.3158	8.63526e-07	1
245749_at	heavy-metal-associated domain-containing protein	AT1G51090							188.292	4.39274e-07	1							4.74015	1.67849e-07	1							16.8094	2.17028e-05	1
245750_at	HTA10; DNA binding	AT1G51060													-1.90694	0.00103047	0.971118										-1.55994	0.00501569	0.993453	1.61385	0.000309312	0.996196	-3.97031	2.42519e-06	0.999994	-3.15204	1.85988e-05	0.999998
245751_s_at	[AT1G25682, cell cycle control protein-related];[AT1G25988, similar to cell cycle control protein-related [Arabidopsis thaliana] (TAIR:AT1G25682.1); similar to unnamed protein product [Vitis vinifera] (GB:CAO42082.1); contains InterPro domain Protein of unknown function DUF572 (InterPro:IPR007590)]	AT1G25682;AT1G25988	-1.40796	0.00952548	0.982431																									-1.63921	0.00114511	0.996471				1.73997	1.32635e-05	0.999892
245752_at	similar to hAT dimerisation domain-containing protein / transposase-related [Arabidopsis thaliana] (TAIR:AT2G06500.1); similar to Os02g0236500 [Oryza sativa (japonica cultivar-group)] (GB:NP_001046391.1); similar to hypothetical protein OsJ_005845 [Oryza sativa (japonica cultivar-group)] (GB:EAZ22362.1); contains domain PTHR11697:SF15 (PTHR11697:SF15); contains domain PTHR11697 (PTHR11697)	AT1G35150
245753_at	transposable element gene	AT1G35143
245754_at	unknown protein	AT1G35183
245755_at	similar to unknown protein [Arabidopsis thaliana] (TAIR:AT1G22470.1); similar to hypothetical protein [Vitis vinifera] (GB:CAN82663.1)	AT1G35210
245756_at	oxidoreductase, 2OG-Fe(II) oxygenase family protein	AT1G35190																															-1.48403	0.0198215	0.98699
245757_at	PHI-1 (PHOSPHATE-INDUCED 1)	AT1G35140	-19.4737	4.03549e-07	0.999997	5.68963	0.000884924	0.985946	11.4652	0.00169993	0.997439	-10.5099	1.20748e-06	0.995541							-8.76935	1.77153e-06	0.993385				-13.287	0.0345548	0.964085	-424.544	2.19823e-07	1
245758_at	KAN2 (KANADI 2); DNA binding / transcription factor	AT1G32240																															-2.23587	0.00305278	0.996101
245759_at	similar to unknown protein [Arabidopsis thaliana] (TAIR:AT5G38220.1); similar to unknown protein [Arabidopsis thaliana] (TAIR:AT5G38220.3); similar to hypothetical protein [Vitis vinifera] (GB:CAN82502.1); contains domain PTHR12277:SF8 (PTHR12277:SF8); contains domain PTHR12277 (PTHR12277); contains domain SSF53474 (SSF53474); contains domain G3DSA:3.40.50.1820 (G3DSA:3.40.50.1820)	AT1G66900							-1.78352	0.000263198	0.998778							1.50503	0.000431226	0.996092
245760_s_at	[AT1G66920, serine/threonine protein kinase, putative];[AT1G66910, protein kinase, putative]	AT1G66920;AT1G66910																									-1.65708	0.0038862	0.983033				-2.07423	0.0371099	0.963202	-1.95118	0.000168158	0.999842
245761_at	similar to 50S ribosomal protein-related [Arabidopsis thaliana] (TAIR:AT5G16200.1); similar to hypothetical protein [Vitis vinifera] (GB:CAN81684.1)	AT1G66890							-1.80421	8.97671e-05	0.998713																1.83386	3.64085e-05	0.99975				-1.75504	0.00847515	0.993134	-2.47033	1.15026e-06	0.999999
245762_at	ATP-dependent DNA helicase, putative	AT1G27880	1.0768	0.0099181	0.973369
245763_at	similar to unknown protein [Arabidopsis thaliana] (TAIR:AT2G40070.1); similar to unnamed protein product [Vitis vinifera] (GB:CAO46662.1)	AT1G27850	-2.00959	0.00015301	0.999483																															-1.56696	0.00199196	0.999464
245764_s_at	[AT1G19750, transducin family protein / WD-40 repeat family protein];[AT1G27840, ATCSA-1; nucleotide binding]	AT1G19750;AT1G27840																															1.91898	0.00532372	0.992005	2.10832	0.000242802	0.998261
245765_at	leucine-rich repeat family protein	AT1G33600	-1.40059	0.00485637	0.987982				2.42697	7.15149e-05	0.999924	2.19905	0.00118419	0.992771	2.4403	0.00104906	0.9936	-1.88381	0.000198046	0.999715							-3.51733	1.72138e-06	0.999999	-1.56283	0.000236812	0.998894	-6.29623	9.8928e-06	0.999964	-1.34658	0.0139673	0.995341
245766_at	transposable element gene	AT1G33580
245767_at	leucine-rich repeat family protein	AT1G33610
245768_at	disease resistance protein-related / LRR protein-related	AT1G33590	-1.27346	0.0231918	0.963342				1.56925	0.0150833	0.976071				2.06952	0.00419159	0.980284										-2.66682	1.02362e-05	0.999997	-1.45226	0.00134702	0.995487	-2.00837	6.41319e-05	0.999541	-2.84234	6.19198e-06	1
245769_at	ATINT2 (INOSITOL TRANSPORTER 2); carbohydrate transmembrane transporter/ sugar:hydrogen ion symporter	AT1G30220
245770_at	binding	AT1G30240																									-2.16635	0.00100648	0.998755							4.27407	2.48909e-06	0.999998
245771_at	no_match	no_match
245772_at	similar to phosphonate metabolism protein-related [Arabidopsis thaliana] (TAIR:AT4G03610.1); similar to unnamed protein product [Vitis vinifera] (GB:CAO40361.1); contains domain SSF56281 (SSF56281); contains domain G3DSA:3.60.15.10 (G3DSA:3.60.15.10)	AT1G30300																									1.64259	0.0115006	0.967964							-1.53199	0.0194186	0.990689
245773_at	pseudogene of unknown protein	AT1G30290																															-1.85758	0.00957182	0.987718	-2.61326	5.99835e-05	0.999908
245774_at	TCP24; transcription factor	AT1G30210							-2.64342	4.69536e-05	0.999501																						-2.25942	0.000455984	0.997426	-1.40871	0.0188192	0.988262
245775_at	CIPK23 (CBL-INTERACTING PROTEIN KINASE 23); kinase	AT1G30270																												1.68628	0.000380209	0.997239
245776_at	AGL79 (AGAMOUS-LIKE 79)	AT1G30260																2.13686	5.78684e-06	0.999885							3.06144	9.23025e-06	0.999989							1.5601	0.000520163	0.999085
245777_at	ATNUDT21 (Arabidopsis thaliana Nudix hydrolase homolog 21); hydrolase	AT1G73540	3.71467	8.40944e-05	0.999881	19.0642	0.000251961	0.999982	56.8034	4.59469e-09	1																2.24856	1.74142e-05	0.999886
245778_at	RNA recognition motif (RRM)-containing protein	AT1G73530																												1.69098	6.37151e-05	0.999765	1.47584	0.00874756	0.986148	1.8334	1.16988e-05	0.999876
245779_at	unknown protein	AT1G73510
245780_at	similar to unknown protein [Arabidopsis thaliana] (TAIR:AT5G42860.1); similar to H0814G11.12 [Oryza sativa (indica cultivar-group)] (GB:CAJ86345.1); similar to CAA30379.1 protein [Oryza sativa] (GB:CAB53482.1)	AT1G45688																						-1.5143	0.000749473	0.973485				-1.69608	0.000227185	0.998569	-2.01736	0.000108316	0.999117	1.43513	0.00336012	0.996292
245781_at	SBP1 (S-RIBONUCLEASE BINDING PROTEIN 1); protein binding / zinc ion binding	AT1G45976																									1.42171	0.0150739	0.965405				1.57994	0.00166246	0.995865	2.9191	6.01476e-08	0.999999
245782_at	60S ribosomal protein L4/L1 (RPL4B), pseudogene, similar to 60S ribosomal protein L4 (fragment) GB:P49691 from (Arabidopsis thaliana); blastp match of 50% identity and 6.3e-17 P-value to SP|Q9XF97|RL4_PRUAR 60S ribosomal protein L4 (L1). (Apricot) {Prunus armeniaca}	AT1G35200
245783_s_at	[AT1G35180, similar to unknown protein [Arabidopsis thaliana] (TAIR:AT1G35170.1); similar to unnamed protein product [Vitis vinifera] (GB:CAO61100.1); contains InterPro domain TRAM, LAG1 and CLN8 homology; (InterPro:IPR006634)];[AT1G35170, similar to unknown protein [Arabidopsis thaliana] (TAIR:AT1G35180.1); similar to unnamed protein product [Vitis vinifera] (GB:CAO61100.1); contains InterPro do…	AT1G35180;AT1G35170																-1.69602	0.00270754	0.986073										1.46811	0.0102689	0.966986				1.52183	0.0071046	0.987653
245784_at	similar to unknown protein [Arabidopsis thaliana] (TAIR:AT2G24320.1); similar to unnamed protein product [Vitis vinifera] (GB:CAO63335.1); contains InterPro domain Alpha/beta hydrolase fold-1 (InterPro:IPR000073)	AT1G32190																									1.63677	0.00502227	0.99046
245785_at	ATCSLD6 (Cellulose synthase-like D6); cellulose synthase/ transferase, transferring glycosyl groups	AT1G32180
245786_at	bZIP transcription factor family protein	AT1G32150	-1.51217	0.00531169	0.976461																			1.87097	0.00148718	0.977772
245787_at	similar to IWS1 C-terminus family protein [Arabidopsis thaliana] (TAIR:AT4G19000.1); similar to hypothetical protein [Vitis vinifera] (GB:CAN83660.1); contains InterPro domain IWS1, C-terminal (InterPro:IPR008654)	AT1G32130																															-1.45683	0.0109114	0.984939
245788_at	similar to unknown protein [Arabidopsis thaliana] (TAIR:AT4G16050.1); similar to unknown protein [Arabidopsis thaliana] (TAIR:AT1G51538.1); similar to unnamed protein product [Vitis vinifera] (GB:CAO49973.1); similar to hypothetical protein [Vitis vinifera] (GB:CAN68559.1); contains InterPro domain Protein of unknown function DUF716 (InterPro:IPR006904); contains InterPro domain Protein of unknow…	AT1G32120
245789_at	early-responsive to dehydration protein-related / ERD protein-related	AT1G32090							-2.94677	8.68417e-05	0.999879																-2.06994	0.00102118	0.997492				28.5828	8.67621e-07	1	14.1718	4.07655e-10	1
245790_at	ATS1 (ACYLTRANSFERASE 1)	AT1G32200																																		-1.88421	6.51263e-05	0.999967
245791_at	ATDAD1 (DEFENDER AGAINST APOPTOTIC DEATH 1)	AT1G32210							-1.41298	0.00601493	0.985078							-1.27779	0.018917	0.966814																1.39441	0.000537525	0.998786
245792_at	pinoresinol-lariciresinol reductase, putative	AT1G32100																																		-1.63247	0.00570337	0.997268
245793_at	binding / catalytic/ coenzyme binding	AT1G32220
245794_at	XTR4 (XYLOGLUCAN ENDOTRANSGLYCOSYLASE 4); hydrolase, acting on glycosyl bonds	AT1G32170	-2.77099	0.00344296	0.99684							-10.9088	0.00019227	0.999831													-3.49543	0.0275753	0.975309	-7.56615	0.000278718	0.999978				1.93218	0.0214956	0.986926
245795_at	similar to unknown protein [Arabidopsis thaliana] (TAIR:AT3G17800.1); similar to unknown protein [Arabidopsis thaliana] (TAIR:AT3G17800.2); similar to unnamed protein product [Vitis vinifera] (GB:CAO63331.1); contains InterPro domain Protein of unknown function DUF760 (InterPro:IPR008479)	AT1G32160																															-1.29467	0.0300826	0.972299	-2.11543	9.76876e-06	0.999993
245796_at	RCD1 (RADICAL-INDUCED CELL DEATH1)	AT1G32230																															-1.68675	0.00121843	0.998211
245797_at	defective chloroplasts and leaves protein-related / DCL protein-related	AT1G45230	1.52728	0.00165928	0.993892
245798_at	similar to unknown protein [Arabidopsis thaliana] (TAIR:AT5G42880.1); similar to unnamed protein product [Vitis vinifera] (GB:CAO61337.1); contains InterPro domain Protein of unknown function DUF827, plant (InterPro:IPR008545)	AT1G45545	1.31653	0.0127108	0.967667
245799_at	leucine-rich repeat family protein	AT1G45616
245800_at	AT-HSFB4 (Arabidopsis thaliana heat shock transcription factor B4); DNA binding / transcription factor	AT1G46264				-1.98452	0.00301196	0.98481																						2.1651	0.000163054	0.99617	1.83323	0.0102244	0.988538	4.33518	3.38308e-07	1
245801_at	F-box family protein-related	AT1G46912
245802_at	F-box family protein	AT1G46840	1.04344	0.00075206	0.996186																												1.0398	0.0015496	0.994646
245803_at	RD21 (RESPONSIVE TO DEHYDRATION 21); cysteine-type peptidase	AT1G47128																1.3816	0.00257015	0.989274							1.45273	0.00298867	0.991634
245804_at	similar to myosin heavy chain-related [Arabidopsis thaliana] (TAIR:AT4G03830.1); similar to hypothetical protein NCU04650 [Neurospora crassa OR74A] (GB:XP_959193.2); similar to related to kinetoplast-associated protein KAP [Neurospora crassa] (GB:CAD37020.1); contains InterPro domain Protein of unknown function DUF601 (InterPro:IPR006736)	AT1G46696
245805_at	unknown protein	AT1G46336
245806_at	LHCA5 (Photosystem I light harvesting complex gene 5)	AT1G45474																																		-1.64133	0.000106829	0.999914
245807_at	RAP2.1 (related to AP2 1); DNA binding / transcription factor	AT1G46768
245808_at	ATRBP1 (ARABIDOPSIS THALIANA RNA-BINDING PROTEIN 1); RNA binding	AT1G58470																																		2.4833	0.00064672	0.999763
245809_at	XF1 (SQUALENE EPOXIDASE 1); oxidoreductase	AT1G58440	-1.53848	0.0051619	0.993169																						-2.37005	9.14829e-06	0.99986	-1.43395	0.0114944	0.988161				1.41578	0.00145914	0.996753
245810_at	[AT1G38065, similar to unknown protein [Arabidopsis thaliana] (TAIR:AT1G38131.1); similar to unnamed protein product [Vitis vinifera] (GB:CAO61813.1); contains InterPro domain Protein of unknown function DUF246, plant (InterPro:IPR004348)];[AT1G38131, similar to unknown protein [Arabidopsis thaliana] (TAIR:AT1G38065.1); similar to unnamed protein product [Vitis vinifera] (GB:CAO61813.1); contains…	AT1G38065;AT1G38131
245811_at	transposable element gene	AT1G37537
245812_at	no_match	no_match
245813_at	zinc finger protein-related	AT1G49920
245814_at	WD-40 repeat family protein / mitotic checkpoint protein, putative	AT1G49910
245815_at	ATP binding	AT1G26090
245816_at	similar to unknown protein [Arabidopsis thaliana] (TAIR:AT1G68870.1)	AT1G26210										-3.38843	1.20861e-05	0.996938	-3.21445	7.02571e-05	0.996347				-3.95826	4.12471e-06	0.99989	-2.57338	9.34219e-05	0.996055	-2.02406	0.000164453	0.999152	-1.84929	0.000495606	0.997825	-5.39336	5.29469e-06	0.999987	-2.30494	3.21553e-05	0.999977
245817_at	metal-dependent phosphohydrolase HD domain-containing protein	AT1G26160																																		-1.29295	0.0453151	0.96942
245818_at	cytochrome B561 family protein	AT1G26100							-1.83417	0.0124601	0.965885
245819_at	CAL (CAULIFLOWER); DNA binding / transcription factor	AT1G26310
245820_at	NADP-dependent oxidoreductase, putative	AT1G26320
245821_at	phosphatidylinositol 3- and 4-kinase family protein	AT1G26270	-1.29273	0.0137658	0.968533	1.76862	0.00465689	0.970209	1.58812	0.00200316	0.986977																						3.12213	3.21037e-06	0.999991	2.80777	1.89948e-08	0.999998
245822_at	similar to unknown protein [Arabidopsis thaliana] (TAIR:AT5G45330.1); similar to hypothetical protein [Glycine max] (GB:BAB41197.1); contains domain PTHR13586 (PTHR13586)	AT1G26110																1.34839	0.00723877	0.981661																-1.53487	0.00126107	0.999637
245823_at	ATP-dependent helicase	AT1G57906
245824_at	ATPUP17 (Arabidopsis thaliana purine permease 17)	AT1G57943
245825_at	shaggy-related protein kinase kappa, putative / ASK-kappa, putative	AT1G57870							-1.66674	0.00449022	0.98845																									-3.78867	8.31832e-06	0.999997
245826_at	Toll-Interleukin-Resistance (TIR) domain-containing protein	AT1G57850
245827_at	Toll-Interleukin-Resistance (TIR) domain-containing protein	AT1G57830																															1.07967	0.0259705	0.964479
245828_at	ORTH2/VIM1 (VARIANT IN METHYLATION 1); DNA binding / chromatin binding / double-stranded methylated DNA binding / histone binding / methyl-CpG binding / methyl-CpNpG binding / methyl-CpNpN binding	AT1G57820																												1.413	0.00208768	0.978915	3.08918	0.000222979	0.999791	6.58677	1.21264e-10	1
245829_at	heavy-metal-associated domain-containing protein	AT1G57780
245830_at	F-box family protein	AT1G57790
245831_at	similar to unknown protein [Arabidopsis thaliana] (TAIR:AT3G18350.1); similar to unnamed protein product [Vitis vinifera] (GB:CAO68070.1); similar to unknown protein [Oryza sativa (japonica cultivar-group)] (GB:AAT01350.1); similar to hypothetical protein [Vitis vinifera] (GB:CAN84081.1); contains InterPro domain Protein of unknown function DUF639 (InterPro:IPR006927)	AT1G48840	-1.94598	0.00121836	0.993598				-2.20663	0.000308843	0.997647							1.53661	0.000828489	0.992285							1.93231	0.00392277	0.993567							2.00187	4.90367e-05	0.999937
245832_at	EMB1144 (EMBRYO DEFECTIVE 1144); chorismate synthase	AT1G48850																																		-1.37073	0.00627842	0.995636
245833_at	transposable element gene	AT1G42220
245834_at	transposable element gene	AT1G42200
245835_at	contains domain PTHR10178 (PTHR10178); contains domain PTHR10178:SF12 (PTHR10178:SF12)	AT1G42190
245836_at	transposable element gene	AT1G42250
245837_at	peptidyl-prolyl cis-trans isomerase FKBP-type family protein	AT1G58450
245838_at	disease resistance protein (CC-NBS-LRR class), putative	AT1G58410
245839_at	disease resistance protein (CC-NBS-LRR class), putative	AT1G58390
245840_at	similar to unknown protein [Arabidopsis thaliana] (TAIR:AT1G10140.1); contains InterPro domain Uncharacterised conserved protein UCP031279 (InterPro:IPR016972)	AT1G58420							31.8553	8.70591e-09	1
245841_s_at	[AT1G58380, XW6; structural constituent of ribosome];[AT1G58684, 40S ribosomal protein S2, putative];[AT1G59359, 40S ribosomal protein S2 (RPS2B)];[AT1G58983, 40S ribosomal protein S2, putative]	AT1G58380;AT1G58684;AT1G59359;AT1G58983																-1.36479	0.00892806	0.980866							-1.65272	0.000665043	0.998162				-1.47205	0.000741417	0.999062	-1.31712	0.0106721	0.994363
245842_at	RXF26; carboxylesterase	AT1G58430	1.04847	0.0117482	0.966632																												1.04622	0.00991915	0.982635	-2.76089	0.0368416	0.978764
245843_at	no_match	no_match
245844_at	protein transporter	AT1G26170	-1.41166	0.0149576	0.964883																															-4.52497	1.00599e-06	0.999999
245845_at	protein kinase	AT1G26150							-1.49713	0.00540475	0.991494							1.36118	0.0106066	0.976478													-1.34331	0.0167176	0.983636	-1.45735	0.00609231	0.998051
245846_at	haloacid dehalogenase-like hydrolase family protein	AT1G26130				-1.42403	9.48444e-05	0.997397	-1.65155	8.13667e-06	0.99959							1.60103	0.000659473	0.992409
245847_at	MYB64 (myb domain protein 64); DNA binding / transcription factor	AT5G11050
245848_at	FY	AT5G13480																																		-1.62048	0.0130937	0.992614
245849_at	peptidase M1 family protein	AT5G13520
245850_at	KEG (KEEP ON GOING); protein binding / protein kinase/ ubiquitin-protein ligase	AT5G13530										1.2988	0.00111768	0.986735				1.61943	0.00349032	0.995768													1.37736	0.0161709	0.9807
245851_at	KEG (KEEP ON GOING); protein binding / protein kinase/ ubiquitin-protein ligase	AT5G13530																1.55715	0.00510595	0.975267
245852_at	ribosomal protein L10 family protein	AT5G13510																																		-1.23204	0.0251555	0.979541
245853_at	similar to unknown protein [Arabidopsis thaliana] (TAIR:AT5G25265.1); similar to unnamed protein product [Vitis vinifera] (GB:CAO42819.1)	AT5G13500																																		-1.70199	0.027884	0.989396
245854_at	AAC2 (ADP/ATP CARRIER 2); ATP:ADP antiporter/ binding	AT5G13490																1.40932	0.011859	0.971583
245855_at	SULTR4;1 (Sulfate transporter 4.1); sulfate transmembrane transporter	AT5G13550																3.68433	1.26719e-07	0.999958							2.75521	3.13279e-06	0.999816	-1.76817	0.000810757	0.996104				-1.56409	0.0157086	0.987367
245856_at	transposable element gene	AT5G28240
245857_at	transposable element gene	AT5G28270
245858_at	pseudogene, sterol desaturase domain-containing protein, CER1-like, A.thaliana, ATCER1L19; blastp match of 55% identity and 8.9e-22 P-value to GP|4769012|gb|AAD29719.1|AF143746_1|AF143746 CER1 {Oryza sativa}	AT5G28280
245859_at	ATNEK3; kinase	AT5G28290				-2.67022	0.000535119	0.993501	-1.72747	0.016664	0.964737																						-5.228	2.56947e-05	0.999999	-1.73459	0.0100686	0.995665
245860_at	oxidoreductase-related	AT5G28310
245861_at	trihelix DNA-binding protein, putative	AT5G28300				-2.63286	0.000149954	0.992066							-2.72237	0.000155253	0.994464	-1.57516	0.000510767	0.997262	-1.66919	0.00121086	0.970261							1.45188	0.00171584	0.987326	-13.4892	4.7935e-07	1	-2.29778	2.00066e-05	0.999942
245862_at	similar to unnamed protein product [Vitis vinifera] (GB:CAO45344.1); contains InterPro domain emp24/gp25L/p24; (InterPro:IPR000348); contains InterPro domain GOLD (InterPro:IPR009038)	AT5G01010							-1.38718	0.0133987	0.969572																									-2.06056	6.85992e-05	0.99998
245863_s_at	[AT1G58060, helicase domain-containing protein];[AT1G58050, helicase domain-containing protein]	AT1G58060;AT1G58050																																		-2.07984	6.69095e-05	0.999931
245864_at	similar to hypothetical protein OsI_024693 [Oryza sativa (indica cultivar-group)] (GB:EAZ03461.1)	AT1G58070
245865_at	no_match	no_match
245866_s_at	[AT1G57990, ATPUP18 (Arabidopsis thaliana purine permease 18); purine transmembrane transporter];[AT1G57980, purine permease-related]	AT1G57990;AT1G57980	-4.47591	1.8426e-07	0.999973	2.27388	0.00240402	0.994159	5.09353	6.53898e-05	0.999899	-2.3451	3.28068e-05	0.992673				-2.56578	0.0036499	0.996127	-1.58619	0.000613994	0.96992	-3.05702	2.4439e-05	0.99788	-35.8026	8.06898e-05	1	-5.54248	3.54404e-08	1	-2.13562	0.0233728	0.96689	2.28955	3.25679e-05	0.999458
245867_at	ATATP-PRT1 (ATP PHOSPHORIBOSYL TRANSFERASE)	AT1G58080							1.37874	0.0235119	0.973129																			1.27222	0.00353765	0.976627				1.23216	0.0255479	0.983865
245868_at	CAT2 (CATIONIC AMINO ACID TRANSPORTER 2); amino acid transmembrane transporter	AT1G58030							-1.33903	0.0269204	0.963916																1.35383	0.00612834	0.984882				1.39339	0.0169447	0.969425	1.30734	0.00919334	0.993826
245869_at	similar to unnamed protein product [Vitis vinifera] (GB:CAO41839.1); contains InterPro domain WD40 repeat-like (InterPro:IPR011046); contains InterPro domain WD40/YVTN repeat-like (InterPro:IPR015943)	AT1G26330
245870_at	BSD domain-containing protein	AT1G26300
245871_at	unknown protein	AT1G26290
245872_at	BSD domain-containing protein	AT1G26300
245873_at	basic helix-loop-helix (bHLH) family protein	AT1G26260							-1.27737	1.61305e-05	0.999806																									-1.39277	1.42578e-05	0.999953
245874_at	no_match	no_match	1.06677	0.0010968	0.992361
245875_at	proline-rich extensin-like family protein	AT1G26240
245876_at	chaperonin, putative	AT1G26230	1.49988	0.00391837	0.985448																												-1.49144	0.0066122	0.984583	-1.36884	0.0445727	0.976265
245877_at	GCN5-related N-acetyltransferase (GNAT) family protein	AT1G26220																												1.33096	0.0020655	0.988416
245878_at	phosphoribulokinase/uridine kinase family protein	AT1G26190																															-1.65879	0.0100365	0.986398	-1.70711	0.00172978	0.998121
245879_at	ATTOC64-V/MTOM64 (ARABIDOPSIS THALIANA TRANSLOCON AT THE OUTER MEMBRANE OF CHLOROPLASTS 64-V); amidase	AT5G09420																																		3.78898	3.80839e-05	0.999998
245880_at	hydrolase	AT5G09430
245881_at	[AT5G09462, CPuORF42 (Conserved peptide upstream open reading frame 42)];[AT5G09460, transcription factor/ transcription regulator];[AT5G09463, CPuORF41 (Conserved peptide upstream open reading frame 41)];[AT5G09461, CPuORF43 (Conserved peptide upstream open reading frame 43)]	AT5G09462;AT5G09460;AT5G09463;AT5G09461																1.47976	0.00214414	0.993385							-1.59816	0.00201243	0.995555							-1.34076	0.013657	0.99069
245882_at	mitochondrial substrate carrier family protein	AT5G09470
245883_at	40S ribosomal protein S15 (RPS15C)	AT5G09500
245884_at	2-oxoisovalerate dehydrogenase, putative / 3-methyl-2-oxobutanoate dehydrogenase, putative / branched-chain alpha-keto acid dehydrogenase E1 alpha subunit, putative	AT5G09300																																		-3.2135	0.00148472	0.999939
245885_at	phosphate-responsive protein, putative	AT5G09440	-2.51404	0.00300953	0.997418													2.08565	0.000332742	0.99327										-2.18174	0.00669818	0.99321				3.61349	8.41045e-08	0.999965
245886_at	40S ribosomal protein S15 (RPS15D)	AT5G09510	1.46086	0.00119904	0.990531													-1.94302	3.08713e-05	0.999738				-1.64329	0.000289646	0.973334	-1.80131	8.25177e-05	0.999598							-1.3578	0.00517669	0.994786
245887_at	CD2-binding protein-related	AT5G09390																																		1.82132	6.70971e-06	0.999963
245888_at	pentatricopeptide (PPR) repeat-containing protein	AT5G09450
245889_at	hydroxyproline-rich glycoprotein family protein	AT5G09480
245890_at	40S ribosomal protein S15 (RPS15B)	AT5G09490
245891_at	AAP2 (AMINO ACID PERMEASE 2); amino acid transmembrane transporter	AT5G09220																						1.5618	0.00221293	0.960959							1.46611	0.00383182	0.995675
245892_at	protease inhibitor/seed storage/lipid transfer protein (LTP) family protein	AT5G09370
245893_at	similar to hypothetical protein OsI_004420 [Oryza sativa (indica cultivar-group)] (GB:EAY76573.1)	AT5G09270																-1.76885	0.017404	0.984858							-1.67914	0.0278536	0.964108
245894_at	Identical to Gamma-secretase subunit PEN2-like protein [Arabidopsis Thaliana] (GB:Q9FY84); similar to unnamed protein product [Vitis vinifera] (GB:CAO46410.1); contains domain PD337913 (PD337913); contains domain PTHR16318 (PTHR16318)	AT5G09310	1.56195	0.00100545	0.985013																									1.87633	0.000272277	0.997196	1.54764	0.0100486	0.975619	2.11104	1.03934e-06	0.999989
245895_at	SRT2; DNA binding	AT5G09230	1.34276	0.00975557	0.961267																						1.52611	0.00349051	0.986649							-1.38585	0.0207639	0.99118
245896_at	KIWI; DNA binding / transcription coactivator	AT5G09250																-1.48705	0.0115135	0.974927																-4.38112	5.96374e-06	0.999997
245897_at	KUP7 (K+ uptake permease 7); potassium ion transmembrane transporter	AT5G09400
245898_at	kinase	AT5G11020							1.59233	0.0188486	0.96181
245899_at	ALF4 (ABERRANT LATERAL ROOT FORMATION 4)	AT5G11030
245900_at	similar to hypothetical protein OsI_015984 [Oryza sativa (indica cultivar-group)] (GB:EAY94751.1); similar to H0311C03.11 [Oryza sativa (indica cultivar-group)] (GB:CAH67557.1); similar to unnamed protein product [Vitis vinifera] (GB:CAO44298.1); contains InterPro domain Transport protein Trs120 (InterPro:IPR013935)	AT5G11040
245901_at	KNAT4 (KNOTTED1-LIKE HOMEOBOX GENE 4); transcription factor	AT5G11060							-1.3987	0.0124306	0.977857							1.37167	0.00220076	0.987944							1.86599	0.000126214	0.999688	1.26902	0.0147134	0.961693	1.92781	0.000163799	0.99954
245902_at	ubiquitin family protein	AT5G11080
245903_at	ATSYTD/NTMC2T2.2/NTMC2TYPE2.2/SYTD	AT5G11100																															7.59894	1.39584e-05	1	12.5223	1.1923e-07	1
245904_at	ATSPS2F/SPS1 (SUCROSE PHOSPHATE SYNTHASE 1); sucrose-phosphate synthase	AT5G11110																									12.1709	1.55683e-07	1
245905_at	serine-rich protein-related	AT5G11090	-1.46979	0.0030725	0.991373				4.02001	1.16632e-07	0.999998							-1.62553	0.00182517	0.99297							1.37919	0.0163727	0.963478							4.66021	1.36338e-10	1
245906_at	similar to unknown protein [Arabidopsis thaliana] (TAIR:AT5G35090.1)	AT5G11070	2.16965	1.97638e-06	0.999912	14.1251	1.40229e-06	0.999995	11.8105	1.79934e-08	1																-2.57319	8.5102e-06	0.999982	-2.38299	5.42567e-06	0.999962	2.91507	3.2679e-05	0.99983	1.38004	0.00365552	0.995094
245907_at	ubiquitin, putative	AT5G09340
245908_at	LAC14 (laccase 14); copper ion binding / oxidoreductase	AT5G09360
245909_at	DNA-directed RNA polymerase III RPC4 family protein	AT5G09380	-1.78161	0.00659688	0.995806																									-1.46538	0.0389182	0.970644	-1.98781	0.00340229	0.995181	3.21853	1.95135e-05	0.999989
245910_at	EICBP.B (ETHYLENE INDUCED CALMODULIN BINDING PROTEIN); calmodulin binding / transcription regulator	AT5G09410																																		-1.28431	0.0204355	0.993674
245911_at	STT3A (STAUROSPORIN AND TEMPERATURE SENSITIVE 3-LIKE A); oligosaccharyl transferase	AT5G19690							-1.57331	0.0011651	0.996323																									-1.56393	0.000806194	0.999733
245912_at	SULTR3;5; sulfate transmembrane transporter	AT5G19600							1.67766	0.00528823	0.984955							-1.63566	0.00317998	0.992874							-2.03422	0.00041345	0.99961							1.92354	0.00198841	0.999154
245913_at	similar to unknown protein [Arabidopsis thaliana] (TAIR:AT1G55265.1); similar to unnamed protein product [Vitis vinifera] (GB:CAO23444.1); contains InterPro domain Protein of unknown function DUF538 (InterPro:IPR007493)	AT5G19860							-1.50156	0.00433869	0.993506							1.33791	0.00554785	0.980897													1.65723	0.00078714	0.997394	1.55864	0.000485471	0.999313
245914_at	OEP80 (ARABIDOPSIS THALIANA OUTER ENVELOPE PROTEIN OF 80 KDA)	AT5G19620
245915_s_at	[AT5G19780, TUA5 (tubulin alpha-5)];[AT5G19770, TUA3 (tubulin alpha-3)]	AT5G19780;AT5G19770							-1.4087	0.0171597	0.978525													-1.66346	0.000528748	0.976943	-3.10166	1.00852e-05	0.999993				-1.99042	0.000166292	0.999389
245916_at	no_match	no_match
245917_at	transcription-coupled DNA repair protein-related	AT5G28740																																		2.16399	1.29102e-06	0.999985
245918_at	transposable element gene	AT5G28760
245919_at	similar to unknown protein [Arabidopsis thaliana] (TAIR:AT3G51690.1); similar to expressed protein [Oryza sativa (japonica cultivar-group)] (GB:ABB47755.2); similar to putative helicase [Oryza sativa (japonica cultivar-group)] (GB:AAK54292.1); contains InterPro domain Protein of unknown function DUF889, eukaryote (InterPro:IPR010285)	AT5G28780
245920_at	transposable element gene	AT5G28790	1.08756	0.00989448	0.969752
245921_at	unknown protein	AT5G28800
245922_at	similar to Ulp1 protease family protein [Arabidopsis thaliana] (TAIR:AT5G45570.1); similar to Ulp1 protease family protein [Brassica oleracea] (GB:ABD65034.1); contains InterPro domain Region of unknown function DUF1985 (InterPro:IPR015410)	AT5G28810
245923_at	similar to unknown protein [Arabidopsis thaliana] (TAIR:AT5G27260.1)	AT5G28820
245924_at	thylakoid assembly protein, putative	AT5G28750																																		1.21047	0.0309243	0.984025
245925_at	BZO2H3 (ARABIDOPSIS THALIANA BASIC LEUCINE ZIPPER 63); DNA binding / protein heterodimerization/ transcription factor	AT5G28770	-1.67741	7.76395e-05	0.9993	5.21337	7.82272e-05	0.999492	2.05263	0.000110381	0.999724	-3.55279	1.53388e-05	0.98117				-1.40516	0.00733418	0.984244							-5.87231	1.73591e-07	0.999999	-1.88751	6.83646e-06	0.999948	3.38261	2.15369e-05	0.9998	1.44216	0.000364333	0.999347
245926_at	similar to unknown protein [Arabidopsis thaliana] (TAIR:AT4G17140.1); similar to hypothetical protein OsI_026627 [Oryza sativa (indica cultivar-group)] (GB:EAZ05395.1); similar to C-5 cytosine-specific DNA methylase; Vacuolar protein sorting-associated protein [Medicago truncatula] (GB:ABN08303.1); similar to hypothetical protein OsJ_024797 [Oryza sativa (japonica cultivar-group)] (GB:EAZ41314.1)…	AT5G24740																																		-1.44853	0.0199764	0.991057
245927_at	similar to UDP-glucose:sterol glucosyltransferase, putative [Arabidopsis thaliana] (TAIR:AT1G43620.2); similar to UDP-glucose:sterol glucosyltransferase, putative [Arabidopsis thaliana] (TAIR:AT1G43620.1); similar to UDP-glucose:sterol glucosyltransferase, putative [Arabidopsis thaliana] (TAIR:AT1G43620.3); similar to unnamed protein product [Vitis vinifera] (GB:CAO24756.1); contains domain no de…	AT5G24750
245928_s_at	[AT5G24770, VSP2 (VEGETATIVE STORAGE PROTEIN 2); acid phosphatase];[AT5G24780, VSP1 (VEGETATIVE STORAGE PROTEIN 1); acid phosphatase]	AT5G24770;AT5G24780							-4.69795	8.40939e-05	0.994582	3.5833	0.00259528	0.995169	5.61821	0.00228648	0.998378	6.17519	4.54263e-11	0.999999							2.15903	5.34318e-05	0.999239							-5.05197	1.36554e-05	1
245929_at	alcohol dehydrogenase, putative	AT5G24760																1.75716	0.000298983	0.992146																-5.01059	1.2557e-05	0.99999
245930_at	transcriptional coactivator p15 (PC4) family protein	AT5G09240																-1.67666	0.00833106	0.972966							-1.72845	0.00743822	0.973359							-7.69117	1.08183e-05	0.999999
245931_at	pectate lyase family protein	AT5G09280
245932_at	3'(2'),5'-bisphosphate nucleotidase, putative / inositol polyphosphate 1-phosphatase, putative	AT5G09290
245933_at	vacuolar sorting protein 9 domain-containing protein / VPS9 domain-containing protein	AT5G09320																-1.6128	0.00605217	0.991239
245934_at	ANAC082 (Arabidopsis NAC domain containing protein 82); transcription factor	AT5G09330																															-1.61506	0.00364807	0.994303	-1.49644	0.000863971	0.997916
245935_at	transcription factor jumonji (jmjC) domain-containing protein	AT5G19840	1.09067	0.0175901	0.960367										1.14577	0.00163728	0.962472	1.17226	0.019354	0.971526													1.06853	0.0127808	0.976839
245936_at	hydrolase, alpha/beta fold family protein	AT5G19850	1.50049	0.00907937	0.981255				2.22185	3.71859e-05	0.999892																2.4502	1.47166e-06	0.999982				-1.51452	0.0173453	0.975439	-3.98263	2.93451e-07	1
245937_at	peroxisomal membrane 22 kDa family protein	AT5G19750	1.67616	0.00157315	0.989861																						-1.71043	0.00121189	0.997691	1.46823	0.00909875	0.963685
245938_at	leucine-rich repeat family protein	AT5G19680																																		1.58867	0.000207749	0.999601
245939_at	dicarboxylate/tricarboxylate carrier (DTC)	AT5G19760
245940_at	similar to unnamed protein product [Vitis vinifera] (GB:CAO21996.1); contains domain SSF53474 (SSF53474); contains domain G3DSA:3.40.50.1820 (G3DSA:3.40.50.1820)	AT5G19630																																		1.61859	9.41852e-05	0.999824
245941_at	EMB2734 (EMBRYO DEFECTIVE 2734); lyase	AT5G19820							1.46432	0.0111151	0.968512																-2.02697	9.70078e-05	0.999529							1.76176	1.63662e-05	0.999816
245942_at	DNA binding / sequence-specific DNA binding	AT5G19490
245943_at	tryptophan/tyrosine permease family protein	AT5G19500																																		-2.31113	0.00069497	0.999675
245944_at	mechanosensitive ion channel domain-containing protein / MS ion channel domain-containing protein	AT5G19520
245945_at	ATROPGEF10/ROPGEF10 (KINASE PARTNER PROTEIN-LIKE); Rho guanyl-nucleotide exchange factor/	AT5G19560
245946_at	glyoxal oxidase-related	AT5G19580
245947_at	ACL5 (ACAULIS 5)	AT5G19530																									-2.29125	6.46904e-05	0.999596							1.35283	0.00757367	0.993529
245948_at	similar to unknown [Brassica napus] (GB:AAY21212.1); similar to unknown [Brassica napus] (GB:ABP73257.1); similar to unknown protein [Brassica napus] (GB:ABN48558.1)	AT5G19540							-1.88834	6.70608e-05	0.999514							1.52263	0.000471488	0.99615																-1.50697	0.000552284	0.999599
245949_at	elongation factor 1B alpha-subunit 2 (eEF1Balpha2)	AT5G19510																-1.48155	0.00431055	0.995542										1.20273	0.0100584	0.972483				1.41067	0.00093938	0.99895
245950_at	similar to hypothetical protein OsI_018061 [Oryza sativa (indica cultivar-group)] (GB:EAY96828.1); similar to Os05g0188300 [Oryza sativa (japonica cultivar-group)] (GB:NP_001054840.1)	AT5G19570																-1.50538	0.0205388	0.969829
245951_at	ASP2 (ASPARTATE AMINOTRANSFERASE 2)	AT5G19550
245952_at	similar to unknown protein [Arabidopsis thaliana] (TAIR:AT3G04550.1); similar to unnamed protein product [Vitis vinifera] (GB:CAO65032.1)	AT5G28500																-1.26796	0.0130317	0.969102							-1.41929	0.00287786	0.992184							-2.36383	7.31248e-07	1
245953_at	similar to jacalin lectin family protein [Arabidopsis thaliana] (TAIR:AT1G33790.1); similar to jasmonate inducible protein [Brassica napus] (GB:CAA72271.1); contains InterPro domain Mannose-binding lectin (InterPro:IPR001229)	AT5G28520
245954_at	FRS10 (FAR1-RELATED SEQUENCE 10); zinc ion binding	AT5G28530	1.9932	0.000168212	0.999029																									2.10871	0.001546	0.996426	-1.56417	0.035007	0.975838	-2.30706	0.00101452	0.998961
245955_at	glycosyl hydrolase family 1 protein	AT5G28510
245956_s_at	[AT5G42020, BIP (LUMINAL BINDING PROTEIN); ATP binding];[AT5G28540, BIP1; ATP binding]	AT5G42020;AT5G28540																2.25662	6.49533e-06	0.999898							-1.66997	0.000589785	0.998625				2.6925	2.3117e-07	0.999988	4.72483	4.94826e-12	1
245957_at	similar to unknown protein [Arabidopsis thaliana] (TAIR:AT4G02360.1); similar to unknown [Populus trichocarpa] (GB:ABK95545.1); contains InterPro domain Protein of unknown function DUF538 (InterPro:IPR007493)	AT5G19590																-1.26568	0.0338826	0.96589
245958_at	sec7 domain-containing protein	AT5G19610
245959_at	proton-dependent oligopeptide transport (POT) family protein	AT5G19640
245960_at	ATS1P/ATSBT6.1/S1P (SITE-1 PROTEASE); endopeptidase/ subtilase	AT5G19660
245961_at	exostosin family protein	AT5G19670
245962_at	MATE efflux protein-related	AT5G19700
245963_at	similar to AHP4 (HPT PHOSPHOTRANSMITTER 4), histidine phosphotransfer kinase/ transferase, transferring phosphorus-containing groups [Arabidopsis thaliana] (TAIR:AT3G16360.1)	AT5G19710
245964_at	tRNA synthetase class I (E and Q) family protein	AT5G19720
245965_at	pectinesterase family protein	AT5G19730	1.68544	0.000585926	0.99408				1.65385	0.00309949	0.987767	2.1528	0.00229662	0.981286				1.88866	0.00628259	0.986109							1.95921	0.000287627	0.997697	1.75609	0.000415687	0.993428				1.52862	0.00282913	0.995765
245966_at	RAP2.11 (related to AP2 11); DNA binding / transcription factor	AT5G19790
245967_at	hydroxyproline-rich glycoprotein family protein	AT5G19800
245968_at	proline-rich extensin-like family protein	AT5G19810
245969_at	aminoacyl-tRNA hydrolase	AT5G19830
245970_at	BGAL7 (beta-galactosidase 7); beta-galactosidase	AT5G20710
245971_at	NPH4 (NON-PHOTOTROPHIC HYPOCOTYL); transcription factor	AT5G20730																															-1.58274	0.000989816	0.988099	-2.0271	0.000141282	0.999944
245972_at	similar to unknown protein [Arabidopsis thaliana] (TAIR:AT5G64020.1); similar to Os11g0241900 [Oryza sativa (japonica cultivar-group)] (GB:NP_001067587.1); similar to expressed protein [Oryza sativa (japonica cultivar-group)] (GB:ABA92327.1); contains InterPro domain Protein of unknown function DUF231, plant (InterPro:IPR004253)	AT5G20680
245973_at	transposable element gene	AT5G32490
245974_at	no_match	no_match
245975_at	MSF1-like family protein	AT5G13070																-1.3574	0.0189644	0.975592																1.93554	1.4086e-05	0.999965
245976_at	WRKY75 (WRKY DNA-BINDING PROTEIN 75); transcription factor	AT5G13080
245977_at	G6PD2 (GLUCOSE-6-PHOSPHATE DEHYDROGENASE 2); glucose-6-phosphate dehydrogenase	AT5G13110																															-2.67503	3.63418e-05	0.999519	-3.03454	5.38111e-05	0.99999
245978_at	ATP binding	AT5G13130
245979_at	ATEXO70C1 (exocyst subunit EXO70 family protein C1); protein binding	AT5G13150
245980_at	similar to unknown protein [Arabidopsis thaliana] (TAIR:AT3G26960.1); similar to unknown [Euphorbia pulcherrima] (GB:ABO43960.1); contains InterPro domain Pollen Ole e 1 allergen and extensin (InterPro:IPR006041)	AT5G13140
245981_at	oxidoreductase	AT5G13100	-1.46886	0.00125136	0.993562				2.75669	3.51584e-06	0.999982				2.32567	0.00203145	0.987239													-1.34802	0.00443913	0.987857	1.37225	0.019962	0.978402	3.57628	3.28888e-10	1
245982_at	nodulin MtN3 family protein	AT5G13170	2.11013	0.00602676	0.982891	2.17803	0.00280035	0.986458	17.2141	5.03311e-06	0.999997							4.5185	0.000434477	0.998969							109.393	1.02311e-07	1				-1.97546	0.00177207	0.994846
245983_at	5-FCL; 5-formyltetrahydrofolate cyclo-ligase	AT5G13050																									1.65104	0.000694518	0.992994
245984_at	similar to unknown protein [Arabidopsis thaliana] (TAIR:AT1G24270.1); similar to unnamed protein product [Vitis vinifera] (GB:CAO68319.1); similar to hypothetical protein [Vitis vinifera] (GB:CAN73358.1)	AT5G13090	-1.41567	0.00433899	0.987772	3.51491	0.000297663	0.99947																			-2.11864	0.000303153	0.999513	-1.3798	0.00497331	0.984381	1.89832	0.000363271	0.998633
245985_at	peptidyl-prolyl cis-trans isomerase cyclophilin-type family protein	AT5G13120																																		1.22019	0.00667264	0.993348
245986_at	PBS1 (AVRPPHB SUSCEPTIBLE 1); kinase	AT5G13160							1.47424	0.00692323	0.9894																1.56544	0.00237737	0.994824	-1.52167	0.00242563	0.987541
245987_at	ANAC083 (Arabidopsis NAC domain containing protein 83); transcription factor	AT5G13180																												-1.71334	0.000340825	0.999572	-2.80903	2.6547e-05	0.999977	-1.52418	0.000245605	0.999552
245988_at	similar to unknown protein [Arabidopsis thaliana] (TAIR:AT5G26160.1); similar to hypothetical protein [Vitis vinifera] (GB:CAN67684.1)	AT5G20610
245989_s_at	UBQ4 (ubiquitin 4); protein binding	AT5G20620																															1.41009	0.0112455	0.980704
245990_at	similar to unknown protein [Arabidopsis thaliana] (TAIR:AT2G05910.1); similar to hypothetical protein [Vitis vinifera] (GB:CAN71378.1); contains InterPro domain Protein of unknown function DUF567 (InterPro:IPR007612)	AT5G20640
245991_at	24 kDa vacuolar protein, putative	AT5G20660							-2.45283	2.15107e-05	0.999943																						-1.94059	0.000387945	0.998569	-3.95021	8.59268e-07	1
245992_at	leucine-rich repeat transmembrane protein kinase, putative	AT5G20690
245993_at	senescence-associated protein-related	AT5G20700	1.59302	0.000377747	0.997584							2.59937	0.000343589	0.99915				2.20569	2.0677e-05	0.999239							2.17714	2.52218e-05	0.999397	1.75393	1.03462e-05	0.999634				-2.173	0.000932675	0.999805
245994_at	transposable element gene	AT5G20760
245995_at	transposable element gene	AT5G20770
245996_at	transposable element gene	AT5G20800
245997_at	auxin-responsive protein, putative / small auxin up RNA (SAUR_B)	AT5G20810
245998_at	SUS1 (SUCROSE SYNTHASE 1); UDP-glycosyltransferase/ sucrose synthase	AT5G20830	1.61274	0.00130712	0.993503							2.04998	0.00269725	0.981268				3.33068	8.47012e-07	0.999992							3.39542	3.61932e-05	0.99998	1.62868	0.000312129	0.994267				-1.55937	0.00172626	0.99835
245999_at	COPT5 (copper transporter 5); copper ion transmembrane transporter	AT5G20650							-1.79995	0.000299268	0.998118																									-1.33983	0.00851162	0.993071
246000_at	auxin-responsive protein-related	AT5G20820
246001_at	similar to unknown protein [Arabidopsis thaliana] (TAIR:AT3G43110.1)	AT5G20790							1.86625	0.00526355	0.987992	-2.55323	8.74606e-05	0.998238	-2.03524	0.000831841	0.964372	-1.46692	0.0198952	0.967967													-1.85468	0.0022071	0.995359	-1.40445	0.0323355	0.981025
246002_at	invertase/pectin methylesterase inhibitor family protein	AT5G20740
246003_at	CPN20 (CHAPERONIN 20); calmodulin binding	AT5G20720	1.20444	0.0102646	0.976526				1.27092	0.014832	0.970889																						1.25036	0.0248891	0.969101	2.03627	1.49042e-07	0.999999
246004_at	GLP3 (GERMIN-LIKE PROTEIN 3); manganese ion binding / metal ion binding / nutrient reservoir	AT5G20630							-1.52149	0.0011086	0.99413																-2.16178	5.49274e-06	0.999961
246005_at	lipoic acid synthase family protein	AT5G08415																									-1.50335	0.00184067	0.99481							-1.5427	0.00117001	0.99941
246006_at	YLS8 (yellow-leaf-specific gene 8); catalytic	AT5G08290
246007_at	FTRA2 (ferredoxin/thioredoxin reductase subunit A (variable subunit) 2); ferredoxin:thioredoxin reductase	AT5G08410							-1.66763	0.00140193	0.99609																1.48403	0.0100463	0.981447	1.23625	0.0152086	0.965108
246008_at	similar to unnamed protein product [Vitis vinifera] (GB:CAO70168.1); contains domain PTHR15967 (PTHR15967)	AT5G08320							-1.85303	0.00248578	0.990886																									1.81032	0.000484648	0.999571
246009_at	ATSTE14B (PRENYLCYSTEINE ALPHA-CARBOXYL METHYLTRANSFERASE); protein-S-isoprenylcysteine O-methyltransferase	AT5G08335																												-1.48579	0.0195433	0.962881				2.79431	1.77189e-06	0.999988
246010_at	similar to unknown protein [Arabidopsis thaliana] (TAIR:AT5G23490.1); similar to unnamed protein product [Vitis vinifera] (GB:CAO67077.1)	AT5G08440
246011_at	TCP family transcription factor, putative	AT5G08330	-1.87824	3.67932e-05	0.9998				-1.79089	0.000369078	0.999556	-2.25473	2.18757e-05	0.994418				-1.41237	0.00606098	0.995245	-1.61767	0.000377116	0.990769				-2.23426	3.56105e-05	0.999981	-1.45605	0.00156305	0.997809				1.67633	1.53425e-05	0.999977
246012_at	zinc finger (C3HC4-type RING finger) family protein	AT5G10650							-1.62569	0.0148192	0.964993																									1.93378	0.000175465	0.99926
246013_at	calmodulin-binding protein-related	AT5G10660
246014_at	calmodulin-binding protein-related	AT5G10680
246015_at	protein tyrosine phosphatase	AT5G10700
246016_at	AHK5 (CYTOKININ INDEPENDENT 2)	AT5G10720
246017_at	binding / catalytic/ coenzyme binding	AT5G10730																1.56163	0.00272316	0.98115							3.43224	9.25932e-07	0.99999				1.45647	0.0232715	0.964424
246018_at	similar to unknown protein [Arabidopsis thaliana] (TAIR:AT5G57123.1); similar to unknown [Picea sitchensis] (GB:ABK22689.1)	AT5G10695				4.55222	0.000388072	0.999299	53.4514	9.72152e-09	1	2.38496	0.00147968	0.986371	6.13149	0.00081818	0.998331																300.733	1.58942e-11	1	121.81	1.43352e-11	1
246019_at	pentatricopeptide (PPR) repeat-containing protein / CBS domain-containing protein	AT5G10690																												1.49904	0.0003095	0.995883	1.43938	0.00695174	0.979187
246020_at	similar to unnamed protein product [Vitis vinifera] (GB:CAO43930.1)	AT5G10710							-1.43271	0.0170073	0.974059																1.35621	0.0198696	0.972308
246021_at	L-ascorbate oxidase, putative	AT5G21100	1.35283	0.0113149	0.976238													1.52526	0.000563216	0.994495							1.37016	0.00719145	0.979396				-1.80752	0.000348626	0.999482	-2.56247	2.98236e-05	0.999983
246022_at	unknown protein	AT5G21110
246023_at	EIL2 (ETHYLENE-INSENSITIVE3-LIKE 2); transcription factor	AT5G21120
246024_at	similar to harpin-induced protein-related / HIN1-related / harpin-responsive protein-related [Arabidopsis thaliana] (TAIR:AT2G27080.2); similar to harpin-induced protein-related / HIN1-related / harpin-responsive protein-related [Arabidopsis thaliana] (TAIR:AT2G27080.1); similar to unnamed protein product [Vitis vinifera] (GB:CAO67363.1); contains InterPro domain Harpin-induced 1 (InterPro:IPR010…	AT5G21130
246025_at	PAZ domain-containing protein / piwi domain-containing protein	AT5G21150
246026_at	similar to unnamed protein product [Vitis vinifera] (GB:CAO67366.1)	AT5G21070																																		-3.12529	3.04903e-06	0.999991
246027_at	homoserine dehydrogenase family protein	AT5G21060	-2.23998	0.000190941	0.996018																1.52982	0.00117677	0.976421													-2.35809	4.56589e-05	0.999982
246028_at	5'-AMP-activated protein kinase beta-2 subunit, putative	AT5G21170	-2.89128	6.78597e-06	0.99999	2.24046	0.00108608	0.993	-1.99827	0.00219893	0.997188	-3.84747	1.60321e-05	0.995703										1.8522	0.00301821	0.965276	-4.31349	4.28516e-05	0.999994	-1.72434	0.000419252	0.999729	4.03847	3.34744e-07	1
246029_at	leucine-rich repeat protein, putative	AT5G21090
246030_at	L-ascorbate oxidase/ copper ion binding	AT5G21105																1.77455	8.36195e-05	0.999486													-1.48146	0.0246714	0.976301
246031_at	La domain-containing protein / proline-rich family protein	AT5G21160	-2.25254	1.36206e-05	0.999823																						-2.2373	0.000127685	0.999864	-1.65807	0.00024128	0.999379				-1.31644	0.0337673	0.985845
246032_s_at	no_match	no_match
246033_at	HEMC (HYDROXYMETHYLBILANE SYNTHASE); hydroxymethylbilane synthase	AT5G08280							-1.8396	7.86434e-05	0.999598																-1.46472	0.0023757	0.994885							-1.37669	0.00320576	0.998396
246034_at	GRAM domain-containing protein / ABA-responsive protein-related	AT5G08350	3.42955	1.61879e-06	0.999929	4.51646	6.92523e-05	0.998914																			-2.73021	0.00494322	0.993128							3.20889	6.01357e-05	0.999893
246035_at	succinyl-CoA ligase (GDP-forming) alpha-chain, mitochondrial, putative / succinyl-CoA synthetase, alpha chain, putative / SCS-alpha, putative	AT5G08300
246036_at	ATAGAL2 (ARABIDOPSIS THALIANA ALPHA-GALACTOSIDASE 2); alpha-galactosidase	AT5G08370							-1.71091	0.00227503	0.99618																						-1.78855	0.00111059	0.997261	-6.36674	1.69997e-06	1
246037_at	Ran GTPase binding / chromatin binding / zinc ion binding	AT5G19420
246038_s_at	[AT5G19460, ATNUDT20 (Arabidopsis thaliana Nudix hydrolase homolog 20); hydrolase];[AT5G19470, ATNUDT24 (Arabidopsis thaliana Nudix hydrolase homolog 24); hydrolase]	AT5G19460;AT5G19470																									2.25131	0.000230458	0.999667							-1.61447	0.00518796	0.996655
246039_at	similar to unknown protein [Arabidopsis thaliana] (TAIR:AT5G12230.1); similar to hypothetical protein OsI_037842 [Oryza sativa (indica cultivar-group)] (GB:EAY83883.1)	AT5G19480																															3.73546	3.23861e-06	0.999991	2.94167	4.09291e-08	1
246040_at	rhodanese-like domain-containing protein / PPIC-type PPIASE domain-containing protein	AT5G19370
246041_at	esterase/lipase/thioesterase family protein	AT5G19290	1.65462	9.91283e-05	0.998322																									1.73361	5.12044e-06	0.999289				1.56812	0.000197567	0.998459
246042_at	cinnamyl-alcohol dehydrogenase, putative (CAD)	AT5G19440							-1.67922	0.00521367	0.993443																									-2.23216	0.000123521	0.999995
246043_at	similar to unknown protein [Arabidopsis thaliana] (TAIR:AT5G12170.2); similar to unnamed protein product [Vitis vinifera] (GB:CAO16866.1); contains domain Multidrug resistance efflux transporter EmrE (SSF103481)	AT5G19380
246044_at	CDPK19 (CALCIUM-DEPENDENT PROTEIN KINASE 19); calmodulin-dependent protein kinase/ kinase	AT5G19450																																		1.4758	0.00203787	0.996428
246045_at	zinc finger (C3HC4-type RING finger) family protein	AT5G19430							-1.58599	0.00241924	0.990875																1.384	0.0180706	0.96799							1.46846	0.0015529	0.997422
246046_at	transposable element gene	AT5G28860
246047_at	transposable element gene	AT5G28870
246048_at	transposable element gene	AT5G28880
246049_at	transposable element gene	AT5G28890
246050_s_at	[AT5G28850, calcium-binding EF hand family protein];[AT5G28900, calcium-binding EF hand family protein]	AT5G28850;AT5G28900
246051_at	GME (GDP-D-MANNOSE 3',5'-EPIMERASE); GDP-mannose 3,5-epimerase/ NAD binding / catalytic	AT5G28840							1.39339	0.00704056	0.97634																-1.60841	0.00134071	0.993077				-1.60109	0.00126415	0.997544	-1.34449	0.0104022	0.990737
246052_at	pentatricopeptide (PPR) repeat-containing protein	AT5G08310
246053_at	riboflavin biosynthesis protein-related	AT5G08340																																		3.59154	2.74196e-08	1
246054_at	similar to unknown protein [Arabidopsis thaliana] (TAIR:AT5G23380.1); similar to Os04g0528000 [Oryza sativa (japonica cultivar-group)] (GB:NP_001053372.1); similar to unnamed protein product [Vitis vinifera] (GB:CAO68101.1); similar to Os10g0494000 [Oryza sativa (japonica cultivar-group)] (GB:NP_001064942.1); contains InterPro domain Protein of unknown function DUF789 (InterPro:IPR008507)	AT5G08360
246055_at	ATAGAL1 (ARABIDOPSIS THALIANA ALPHA-GALACTOSIDASE 1); alpha-galactosidase	AT5G08380							-2.21472	0.000206999	0.99922																						2.60694	3.30976e-05	0.999966	5.11404	1.99904e-10	1
246056_at	similar to transducin family protein / WD-40 repeat family protein [Arabidopsis thaliana] (TAIR:AT5G23430.2); similar to transducin family protein / WD-40 repeat family protein [Arabidopsis thaliana] (TAIR:AT5G23430.1); similar to H0801D08.1 [Oryza sativa (indica cultivar-group)] (GB:CAJ86243.1); similar to H0402C08.11 [Oryza sativa (indica cultivar-group)] (GB:CAJ86235.1); similar to unnamed pro…	AT5G08390																																		-2.2923	4.11422e-05	0.999973
246057_at	similar to unknown protein [Arabidopsis thaliana] (TAIR:AT4G29400.1); similar to unnamed protein product [Vitis vinifera] (GB:CAO65989.1)	AT5G08400	1.47457	0.00510419	0.978318																															-1.40819	0.0104759	0.99315
246058_at	SWIB complex BAF60b domain-containing protein / plus-3 domain-containing protein / GYF domain-containing protein	AT5G08430	1.32462	0.0183644	0.960959
246059_at	similar to unnamed protein product [Vitis vinifera] (GB:CAO67090.1); contains InterPro domain Histone deacetylation protein Rxt3 (InterPro:IPR013951)	AT5G08450																															-1.46577	0.0166843	0.983266	-1.64002	0.000906421	0.999495
246060_at	RNA binding	AT5G08420																																		1.36809	0.000409038	0.997058
246061_at	RANGAP2 (RAN GTPASE ACTIVATING PROTEIN 2); RAN GTPase activator	AT5G19320																															-1.51762	0.0152317	0.960477	-1.41056	0.0165404	0.996173
246062_at	armadillo/beta-catenin repeat family protein / BTB/POZ domain-containing protein	AT5G19330																																		1.48498	0.000490401	0.997594
246063_at	similar to unknown protein [Arabidopsis thaliana] (TAIR:AT3G05980.1); similar to hypothetical protein [Vitis vinifera] (GB:CAN75979.1)	AT5G19340																															1.04315	0.0147222	0.982434	2.11696	2.24097e-06	0.999999
246064_at	RNA-binding protein 45 (RBP45), putative	AT5G19350																																		1.26669	0.0110742	0.989507
246065_at	CPK34 (calcium-dependent protein kinase 34); calmodulin-dependent protein kinase/ kinase	AT5G19360
246066_at	similar to unknown protein [Arabidopsis thaliana] (TAIR:AT1G28260.2); similar to unknown protein [Arabidopsis thaliana] (TAIR:AT1G28260.1); similar to unnamed protein product [Vitis vinifera] (GB:CAO63049.1); contains domain PTHR15696 (PTHR15696)	AT5G19400																1.51937	0.0027512	0.986096													-1.63148	0.00628191	0.984313	-1.45842	0.00644671	0.99581
246067_at	ABC transporter family protein	AT5G19410
246068_at	40S ribosomal protein S8 (RPS8A)	AT5G20290																-1.20926	0.0121083	0.973616							-1.25406	0.00969882	0.977489				-1.28197	0.00858421	0.989031
246069_at	zinc knuckle (CCHC-type) family protein	AT5G20220																									1.41556	0.00969326	0.9625				-2.435	7.05312e-05	0.999702	-2.12153	0.000202647	0.999891
246070_at	ribosomal protein L7Ae/L30e/S12e/Gadd45 family protein	AT5G20160	1.45586	0.00489017	0.988213				1.42144	0.00618961	0.975809							-1.58893	0.00332968	0.994009							-3.08396	2.00604e-05	0.999987				-1.37175	0.0248151	0.984651	2.43985	7.72652e-08	0.999995
246071_at	SPX (SYG1/Pho81/XPR1) domain-containing protein	AT5G20150							3.28851	2.72084e-06	0.999958							-2.1303	0.000911389	0.997676							3.28215	5.06973e-05	0.999924							1.32235	0.0378108	0.970962
246072_at	PI (PISTILLATA); DNA binding / transcription factor	AT5G20240							-1.53624	0.00374551	0.985077							-1.60437	0.0036323	0.987309
246073_at	ribosomal protein L36 family protein	AT5G20180																															-1.79145	0.000495427	0.999078	-1.51513	0.00125494	0.999105
246074_at	similar to unnamed protein product [Vitis vinifera] (GB:CAO21131.1)	AT5G20130	1.33326	0.00715536	0.977725																															1.58817	0.000178621	0.999396
246075_at	MGD2 (monogalactosyldiacylglycerol synthase 2); 1,2-diacylglycerol 3-beta-galactosyltransferase/ transferase, transferring glycosyl groups	AT5G20410																												1.71661	0.000839377	0.991815
246076_at	ATSPS1F (SUCROSE PHOSPHATE SYNTHASE 1F); sucrose-phosphate synthase/ transferase, transferring glycosyl groups	AT5G20280																									1.6965	0.000323159	0.999526				-1.78252	0.00233562	0.996626	-2.29909	1.1106e-05	0.999999
246077_at	CHR42 (chromatin remodeling 42); ATP binding / DNA binding / helicase	AT5G20420
246078_s_at	[AT5G20430, mob1/phocein family protein];[AT5G20440, protein binding]	AT5G20430;AT5G20440
246079_at	motor	AT5G20450
246080_at	unknown protein	AT5G20460
246081_s_at	[AT5G20470, myosin, putative];[AT5G20490, XIK (Myosin-like protein XIK); motor/ protein binding]	AT5G20470;AT5G20490							1.73103	0.000321078	0.998948																									-1.50182	0.000264395	0.999614
246082_at	EFR (EF-TU RECEPTOR); ATP binding / kinase/ protein serine/threonine kinase	AT5G20480
246083_at	no_match	no_match
246084_at	no_match	no_match																															1.13118	0.0201802	0.96608
246085_at	ATBRXL4/BRX-LIKE4 (BREVIS RADIX-LIKE 4)	AT5G20540																															-1.7492	0.0247594	0.966616	-1.47862	0.0401359	0.971639
246086_at	beta-1,3-glucanase, putative	AT5G20560
246087_at	similar to unknown protein [Arabidopsis thaliana] (TAIR:AT2G06005.1); similar to unknown [Populus trichocarpa] (GB:ABK93352.1); contains InterPro domain Prefoldin (InterPro:IPR009053)	AT5G20580																															-1.62358	0.00980447	0.982804	-1.3816	0.0392277	0.986896
246088_at	similar to unnamed protein product [Vitis vinifera] (GB:CAO43199.1); contains InterPro domain Nucleolar, Nop52; (InterPro:IPR010301)	AT5G20600																																		3.07127	2.93213e-07	0.999997
246089_at	RBX1 (RING-BOX 1)	AT5G20570							-1.38907	0.0128958	0.974703							-1.46244	0.00244942	0.990817
246090_at	WAV2 (WAVY GROWTH 2)	AT5G20520																															1.56593	0.00202856	0.988768	1.87409	3.94938e-06	0.999974
246091_at	similar to unknown protein [Arabidopsis thaliana] (TAIR:AT1G60790.1); similar to unnamed protein product [Vitis vinifera] (GB:CAO43218.1); contains InterPro domain Protein of unknown function DUF231, plant (InterPro:IPR004253)	AT5G20590
246092_at	glutaredoxin, putative	AT5G20500
246093_at	oxidoreductase, 2OG-Fe(II) oxygenase family protein	AT5G20550
246094_at	similar to unnamed protein product [Vitis vinifera] (GB:CAO71126.1); contains InterPro domain Protein of unknown function DUF171 (InterPro:IPR003750); contains InterPro domain Nucleic acid-binding, OB-fold-like (InterPro:IPR016027)	AT5G19300																																		2.38466	1.09601e-05	0.999979
246095_at	homeotic gene regulator, putative	AT5G19310
246096_at	BETAG4 (BETA-1,3-GLUCANASE 4); hydrolase, hydrolyzing O-glycosyl compounds	AT5G20330
246097_at	HHP1 (HEPTAHELICAL TRANSMEMBRANE PROTEIN1)	AT5G20270							1.61834	0.000742098	0.997006																2.00051	0.00090558	0.99876				-1.54527	0.00730499	0.978362	2.00663	2.03967e-06	0.999982
246098_at	oxidoreductase, 2OG-Fe(II) oxygenase family protein	AT5G20400																-2.25678	0.0223745	0.98324							-2.06468	0.0347646	0.96773				-3.6879	0.0399868	0.961238	-2.02086	0.0366579	0.987474
246099_at	ATBCB (ARABIDOPSIS BLUE-COPPER-BINDING PROTEIN); copper ion binding	AT5G20230				7.52758	5.2369e-05	0.985018	29.8071	8.83412e-09	0.999507																			-33.8024	0.00357648	0.999982
246100_at	no_match	no_match
246101_at	no_match	no_match
246102_at	myosin heavy chain-related	AT5G32590
246103_at	AN3 (ANGUSITFOLIA3)	AT5G28640							-1.84859	0.0161363	0.974042																						1.97676	0.0456193	0.962138
246104_at	WRKY74 (WRKY DNA-binding protein 74); transcription factor	AT5G28650
246105_at	transposable element gene	AT5G28670
246106_at	protein kinase family protein	AT5G28680
246107_at	transposable element gene	AT5G28700
246108_at	glycine-rich protein	AT5G28630	-4.93101	1.35262e-06	0.999996				47.3159	6.35521e-05	1							-2.73027	0.00396369	0.995291										-4.02578	2.44813e-06	0.999995	-3.85362	8.10782e-05	0.999689	2.14871	0.00115396	0.996839
246109_at	similar to unnamed protein product [Vitis vinifera] (GB:CAO65640.1)	AT5G20120																																		2.53914	4.70451e-06	0.999967
246110_at	SOUL heme-binding family protein	AT5G20140																															1.32418	0.0254418	0.971657
246111_at	similar to hypothetical protein [Vitis vinifera] (GB:CAN63500.1)	AT5G20170																																		1.71848	0.000435842	0.999635
246112_at	nucleoporin-related	AT5G20200																									-1.67049	0.0216671	0.966358							1.5397	0.00249956	0.996587
246113_at	no_match	no_match
246114_at	DIN10 (DARK INDUCIBLE 10); hydrolase, hydrolyzing O-glycosyl compounds	AT5G20250	-2.6895	2.57686e-07	0.999995							-6.81346	8.61572e-09	0.999925													-34.9716	0.00074728	0.999999	-3.71002	3.30028e-08	1
246115_at	chloroplast outer membrane protein, putative	AT5G20300
246116_at	similar to kinase [Arabidopsis thaliana] (TAIR:AT2G24370.1); similar to hypothetical protein [Vitis vinifera] (GB:CAN69465.1); contains domain SSF52402 (SSF52402)	AT5G20310
246117_at	DCL4 (DICER-LIKE 4); RNA binding / ribonuclease III	AT5G20320
246118_at	BG5 (BETA-1,3-GLUCANASE 5); hydrolase, hydrolyzing O-glycosyl compounds	AT5G20340
246119_at	TIP1 (TIP GROWTH DEFECTIVE 1)	AT5G20350							-1.39492	0.00684973	0.983648																									-1.22474	0.0417315	0.985927
246120_at	octicosapeptide/Phox/Bem1p (PB1) domain-containing protein / tetratricopeptide repeat (TPR)-containing protein	AT5G20360							2.6616	1.35541e-05	0.999888																2.33795	0.000115978	0.999542				-2.32589	0.000274361	0.999533
246121_at	serine-rich protein-related	AT5G20370
246122_at	transporter-related	AT5G20380																									1.71588	0.000466896	0.998949
246123_at	beta-1,3-glucanase, putative	AT5G20390
246124_at	phospholipase/carboxylesterase family protein	AT5G20060																																		2.00038	8.87367e-08	0.999998
246125_at	similar to unknown protein [Arabidopsis thaliana] (TAIR:AT2G31940.1); similar to hypothetical protein MtrDRAFT_AC155880g29v2 [Medicago truncatula] (GB:ABN08129.1)	AT5G19875	2.83124	2.65298e-05	0.999624				4.1591	8.61486e-06	0.999907	6.43662	0.00659087	0.992803										2.19786	0.00177997	0.97289	17.8047	1.6296e-08	1	2.97912	0.000171121	0.999496	14.4273	5.55103e-09	1	72.1154	3.70071e-12	1
246126_at	ATNUDT19 (Arabidopsis thaliana Nudix hydrolase homolog 19); hydrolase	AT5G20070	1.63093	0.000812424	0.996321				1.37931	0.0138538	0.964757	1.76102	0.00688501	0.967507				1.59613	0.00038198	0.996148							2.95197	3.42622e-07	0.999996	1.39381	0.00286638	0.984898
246127_s_at	no_match	no_match
246128_at	transposable element gene	AT5G32540
246129_at	no_match	no_match
246130_at	transposable element gene	AT5G32540
246131_at	B73 (CHLORATE RESISTANT 6); molybdenum ion binding	AT5G20990																									-1.36261	0.0165555	0.967322
246132_at	ATRAD51 (Arabidopsis thaliana Ras Associated with Diabetes protein 51); damaged DNA binding	AT5G20850
246133_at	AAO1 (ALDEHYDE OXIDASE 1)	AT5G20960																																		-3.10469	0.00401722	0.999348
246134_at	TSL (TOUSLED); kinase	AT5G20930
246135_at	zinc finger (C3HC4-type RING finger) family protein	AT5G20885				3.17976	0.00241753	0.988503	4.76573	2.21372e-06	0.999988																									-2.36037	0.000558822	0.999695
246136_at	transporter	AT5G28470
246137_at	LSH1 (LIGHT-DEPENDENT SHORT HYPOCOTYLS 1)	AT5G28490
246138_at	similar to unknown protein [Arabidopsis thaliana] (TAIR:AT1G55230.1); similar to unnamed protein product [Vitis vinifera] (GB:CAO63741.1); contains InterPro domain Protein of unknown function DUF716 (InterPro:IPR006904)	AT5G19870
246139_at	PRLI-interacting factor, putative	AT5G19900																												1.37714	0.0030611	0.969038	-1.59628	0.0034065	0.995488	1.30661	0.0137213	0.988556
246140_at	SOH1 family protein	AT5G19910																																		2.50779	4.56559e-05	0.999892
246141_at	transducin family protein / WD-40 repeat family protein	AT5G19920																															-2.42211	0.00162275	0.99874	-1.71318	0.010732	0.996048
246142_at	similar to unnamed protein product [Vitis vinifera] (GB:CAO65601.1)	AT5G19970	4.07804	6.87167e-06	0.999965	3.62691	0.00103371	0.996228																						-1.6725	0.00869695	0.969766	-2.08038	0.00906469	0.988862	-2.16891	0.00460199	0.999133
246143_at	integral membrane family protein	AT5G19980																												1.66759	0.00124794	0.994285				-1.5071	0.0319044	0.986652
246144_at	dynein light chain, putative	AT5G20110																									-1.83555	0.00422002	0.99071				-1.81334	0.00558406	0.997106	-1.46	0.0323441	0.98321
246145_at	peroxidase, putative	AT5G19880
246146_at	protein kinase family protein	AT5G20050	-1.37301	0.0148773	0.977576													-1.8824	0.000150946	0.999295							-1.45924	0.00508747	0.988039	-1.38533	0.0104724	0.983062
246147_s_at	[AT5G19990, RPT6A; ATPase];[AT5G20000, (REGULATORY PARTICLE TRIPLE-A 6A); ATPase]	AT5G19990;AT5G20000
246148_at	RNA recognition motif (RRM)-containing protein	AT5G19960
246149_at	peroxidase, putative	AT5G19890	1.039	0.0030618	0.989523																												1.04296	0.00295474	0.991963
246150_at	integral membrane family protein	AT5G19930																																		1.69526	0.000827937	0.999354
246151_at	similar to unknown protein [Arabidopsis thaliana] (TAIR:AT5G63540.2); similar to unknown protein [Arabidopsis thaliana] (TAIR:AT5G63540.1); similar to unknown protein [Oryza sativa (japonica cultivar-group)] (GB:BAD67825.1); contains InterPro domain Region of unknown function DUF1767 (InterPro:IPR013894)	AT5G19950
246152_at	ATIPT9 (Arabidopsis thaliana isopentenyltransferase 9); ATP binding / tRNA isopentenyltransferase	AT5G20040																									-1.63557	0.00475857	0.991639
246153_s_at	[AT5G20010, RAN-1 (RAS RELATED NUCLEAR PROTEIN); GTP binding];[AT5G20020, RAN2 (Ras-related GTP-binding nuclear protein 2); GTP binding]	AT5G20010;AT5G20020	1.39704	0.00133776	0.99152																															2.87114	1.30872e-09	1
246154_at	plastid-lipid associated protein PAP-related / fibrillin-related	AT5G19940	1.4566	7.48799e-05	0.999543				-1.37297	0.00970664	0.988361																			1.41906	0.0002406	0.998869				1.25841	0.00988824	0.994417
246155_at	agenet domain-containing protein	AT5G20030							-1.87276	0.000330882	0.999663																-1.53693	0.00394517	0.994688							-1.86249	0.000332667	0.999936
246156_at	similar to unknown protein [Arabidopsis thaliana] (TAIR:AT4G14695.1); similar to unknown protein [Arabidopsis thaliana] (TAIR:AT4G22310.1); similar to hypothetical protein [Vitis vinifera] (GB:CAN75662.1); contains InterPro domain Protein of unknown function UPF0041 (InterPro:IPR005336)	AT5G20090
246157_at	NADH-cytochrome b5 reductase, putative	AT5G20080	1.28483	0.0182087	0.964288																															-1.74498	9.09126e-06	0.999983
246158_at	similar to unnamed protein product [Vitis vinifera] (GB:CAO21907.1)	AT5G19855							1.59965	0.00179696	0.992954																1.54009	0.00172193	0.990082
246159_at	similar to unnamed protein product [Vitis vinifera] (GB:CAO67410.1)	AT5G20935	1.69051	0.000831932	0.995834																									1.88006	1.59773e-05	0.999575				-2.07012	0.000237177	0.999953
246160_at	F-box family protein / WD-40 repeat family protein	AT5G21040
246161_at	JAZ12/TIFY3B (JASMONATE-ZIM-DOMAIN PROTEIN 12)	AT5G20900	-1.30126	0.0163858	0.968476				-1.70725	0.000506392	0.997425	2.03833	0.0130257	0.988985	2.42543	0.0136863	0.962799	1.64622	0.000720216	0.996059							2.0695	1.1844e-05	0.999883
246162_at	FAD linked oxidase family protein	AT4G36400							-1.71937	0.00246809	0.991142																									-2.10624	0.000584199	0.999514
246163_at	transposable element gene	AT5G32600
246164_at	transposable element gene	AT5G32610
246165_at	no_match	no_match
246166_at	no_match	no_match
246167_at	no_match	no_match
246168_at	pseudogene, transcriptional factor B3 family, low similarity to reproductive meristem protein 1 from (Brassica oleracea var. botrytis) GI:3170424, (Arabidopsis thaliana) GI:13604227; contains Pfam profile PF02362: B3 DNA binding domain; blastp match of 30% identity and 5.7e-22 P-value to GP|3170424|gb|AAC18082.1||AF051772 reproductive meristem gene 1 {Brassica oleracea var. botrytis}	AT5G32460
246169_at	similar to unnamed protein product [Vitis vinifera] (GB:CAO22231.1); similar to unknown [Populus trichocarpa] (GB:ABK95127.1); contains InterPro domain TENA/THI-4 protein/Coenzyme PQQ biosynthesis protein C (InterPro:IPR004305); contains InterPro domain Haem oxygenase-like, multi-helical (InterPro:IPR016084)	AT5G32470																																		-1.58553	0.0019441	0.998882
246170_at	RNA recognition motif (RRM)-containing protein	AT5G32450																									-2.21982	2.48824e-06	0.999981							1.60132	1.44337e-05	0.999947
246171_at	similar to unknown protein [Arabidopsis thaliana] (TAIR:AT1G80040.1); similar to unknown [Populus trichocarpa] (GB:ABK95835.1); contains InterPro domain Ubiquitin system component Cue (InterPro:IPR003892)	AT5G32440																															1.31854	0.0210142	0.96893
246172_s_at	[AT3G61510, ACS1 (ACC SYNTHASE 1); 1-aminocyclopropane-1-carboxylate synthase];[AT5G28360, ACS3 (1-AMINOCYCLOPROPANE-1-CARBOXYLATE SYNTHASE LIKE PSEUDOGENE); 1-aminocyclopropane-1-carboxylate synthase]	AT3G61510;AT5G28360
246173_s_at	[AT5G28370, pentatricopeptide (PPR) repeat-containing protein];[AT5G28460, pentatricopeptide (PPR) repeat-containing protein];[AT3G61520, pentatricopeptide (PPR) repeat-containing protein]	AT5G28370;AT5G28460;AT3G61520																									-1.58403	0.00591649	0.975229				-4.10382	9.18997e-07	0.99996	-2.90449	5.60343e-06	0.999989
246174_s_at	[AT5G28340, pentatricopeptide (PPR) repeat-containing protein];[AT5G28380, pentatricopeptide (PPR) repeat-containing protein]	AT5G28340;AT5G28380
246175_s_at	[AT5G28400, similar to EMB1703 (EMBRYO DEFECTIVE 1703) [Arabidopsis thaliana] (TAIR:AT3G61780.1); similar to unknown protein [Arabidopsis thaliana] (TAIR:AT5G28320.1); similar to unnamed protein product [Vitis vinifera] (GB:CAO14379.1)];[AT5G28320, similar to EMB1703 (EMBRYO DEFECTIVE 1703) [Arabidopsis thaliana] (TAIR:AT3G61780.1); similar to unknown protein [Arabidopsis thaliana] (TAIR:AT5G2840…	AT5G28400;AT5G28320
246176_at	unknown protein	AT5G28410
246177_at	similar to unknown protein [Arabidopsis thaliana] (TAIR:AT3G44935.1); contains domain PTHR10483 (PTHR10483)	AT5G28420
246178_s_at	[AT5G28430, transposable element gene];[AT3G60930, transposable element gene]	AT5G28430;AT3G60930							70.0781	1.08176e-07	1				3.25199	0.00651138	0.989105																			66.7254	3.32875e-10	1
246179_at	similar to unknown protein [Arabidopsis thaliana] (TAIR:AT5G28350.2); similar to WD40-like [Medicago truncatula] (GB:ABD28704.1); contains domain SUBFAMILY NOT NAMED (PTHR22746:SF4); contains domain FAMILY NOT NAMED (PTHR22746)	AT5G28440
246180_at	phosphoinositide phosphatase family protein	AT5G20840
246181_at	pectinesterase family protein	AT5G20860
246182_at	glycosyl hydrolase family 17 protein	AT5G20870
246183_at	glycosyl hydrolase family 3 protein	AT5G20940
246184_at	glycosyl hydrolase family 3 protein	AT5G20950							-1.71009	0.000489299	0.998513																-1.37382	0.00849781	0.987245							-1.55067	0.000625073	0.999846
246185_at	ATMS3 (METHIONINE SYNTHASE 3); 5-methyltetrahydropteroyltriglutamate-homocysteine S-methyltransferase/ methionine synthase	AT5G20980																															-1.37558	0.0277409	0.960713	-3.33432	5.85979e-06	0.999999
246186_at	no_match	no_match
246187_at	no_match	no_match
246188_at	similar to unknown protein [Arabidopsis thaliana] (TAIR:AT5G64090.1); similar to unnamed protein product [Vitis vinifera] (GB:CAO67384.1)	AT5G21050																															1.06706	0.000711113	0.997976
246189_at	zinc finger (C3HC4-type RING finger) family protein	AT5G20910																1.60592	0.00213948	0.990977																1.77356	0.00212864	0.998639
246190_at	ATBPM5 (BTB-POZ AND MATH DOMAIN 5); protein binding	AT5G21010																																		1.30028	0.0458299	0.974291
246191_at	chaperonin, putative	AT5G20890																															-1.45043	0.00256392	0.990906	-1.2531	0.03549	0.979119
246192_at	EIF2 BETA (EMBRYO DEFECTIVE 1401)	AT5G20920																															-1.36581	0.0125808	0.988027
246193_at	transposable element gene	AT5G20880																															-2.15161	0.00373547	0.994462
246194_at	ACD2 (ACCELERATED CELL DEATH 2)	AT4G37000	1.47812	0.00112273	0.997273																									1.34575	0.00376102	0.987388				-1.24125	0.0471133	0.985845
246195_at	UBC17 (UBIQUITIN-CONJUGATING ENZYME 17); ubiquitin-protein ligase	AT4G36410										-5.69951	6.91139e-07	0.999834				-1.75246	0.00644487	0.986778							-5.55613	2.5804e-05	0.99999	-1.38394	0.0127862	0.975489	2.80848	0.000201714	0.996425
246196_at	similar to unnamed protein product [Vitis vinifera] (GB:CAO63256.1)	AT4G37090																-2.17967	0.000460249	0.99818				-1.8487	0.0019449	0.982287	-2.39757	0.000386531	0.998597	-1.46825	0.01808	0.972603				4.02223	4.97654e-06	0.999998
246197_at	caltractin, putative / centrin, putative	AT4G37010
246198_at	GGPS1 (GERANYLGERANYL PYROPHOSPHATE SYNTHASE 1); farnesyltranstransferase	AT4G36810	1.33633	0.00340331	0.979211																						-1.45282	0.00223751	0.994497	1.30421	0.0044322	0.967888				-2.2656	7.02137e-06	0.999998
246199_at	hydrolase, alpha/beta fold family protein	AT4G36530																															-1.42671	0.005318	0.98657	-2.14307	8.83391e-06	0.999982
246200_at	similar to unknown protein [Arabidopsis thaliana] (TAIR:AT2G23690.1); similar to unnamed protein product [Vitis vinifera] (GB:CAO45438.1); similar to hypothetical protein [Vitis vinifera] (GB:CAN61825.1)	AT4G37240	-2.22283	0.000113623	0.998526	6.68647	0.0104544	0.989404				-4.99355	1.02898e-06	0.998581							-2.13431	5.55611e-05	0.998006	-2.89825	5.07612e-05	0.99888	-10.5071	2.39807e-07	1	-37.1611	2.42098e-08	1
246201_at	quinone reductase family protein	AT4G36750	-1.34255	0.00927995	0.967208																															1.83752	6.34115e-07	0.999992
246202_at	MAP1D (METHIONINE AMINOPEPTIDASE 1D); metalloexopeptidase	AT4G37040	1.30587	0.00567097	0.977735																						-1.59535	0.00109036	0.996664							-2.32303	5.74012e-06	0.999998
246203_at	hydrolase, alpha/beta fold family protein	AT4G36610
246204_at	similar to unnamed protein product [Vitis vinifera] (GB:CAO71839.1); contains domain PTHR10967:SF2 (PTHR10967:SF2); contains domain PTHR10967 (PTHR10967)	AT4G37020																																		1.70521	9.68936e-05	0.999908
246205_at	remorin family protein	AT4G36970	-1.38458	0.00965079	0.971495																						-1.40232	0.0145744	0.977493				-1.96219	0.0023026	0.994978	-1.62419	0.00143146	0.999324
246206_at	no_match	no_match
246207_at	RNA recognition motif (RRM)-containing protein	AT4G36960																																		1.42421	0.000413772	0.999175
246208_at	SEC14 cytosolic factor, putative / phosphoglyceride transfer protein, putative	AT4G36490																															1.05092	0.0116151	0.985162	3.51646	1.01128e-05	1
246209_at	BLH2 (BEL1-LIKE HOMEODOMAIN 2, SAWTOOTH 1); DNA binding / transcription factor	AT4G36870																1.73019	0.000931196	0.981562							1.58185	0.00446587	0.96517							1.79971	0.000219891	0.997448
246210_at	ribosomal protein L12 family protein	AT4G36420
246211_at	GBF1 (G-box binding factor 1); transcription factor	AT4G36730	-1.998	1.10522e-05	0.999923							-1.84862	0.00114438	0.986762													1.39287	0.0099603	0.97716	-1.70969	5.55359e-05	0.999861	1.76659	0.000788329	0.998813	2.35838	2.21714e-08	0.999999
246212_at	SPT (SPATULA); DNA binding / transcription factor	AT4G36930
246213_at	ATLCB1 (LONG-CHAIN BASE1); protein binding / serine C-palmitoyltransferase	AT4G36480																															-2.01142	0.000726406	0.998842	-1.36506	0.0158995	0.987342
246214_at	[AT4G36988, CPuORF49 (Conserved peptide upstream open reading frame 49)];[AT4G36990, HSF4 (HEAT SHOCK FACTOR 4); DNA binding / transcription factor]	AT4G36988;AT4G36990	-1.62813	0.0175654	0.971436				1.9147	0.00321577	0.991889							3.54086	1.04383e-06	0.999981							3.92706	4.96379e-06	0.999991	4.49302	0.00176485	0.998928	158.787	9.6272e-10	1	128.603	3.42893e-11	1
246215_at	myb family transcription factor	AT4G37180	-4.31566	3.88555e-05	0.999975										6.44267	3.66025e-05	0.999939	1.50338	0.00285083	0.987109				2.28031	0.000163598	0.991154				-2.13927	0.00109577	0.998476	3.56832	1.99891e-05	0.999964	1.33931	0.0174413	0.986131
246216_at	ROT3 (ROTUNDIFOLIA 3); oxygen binding / steroid hydroxylase	AT4G36380
246217_at	AP2 (APETALA 2); transcription factor	AT4G36920																									1.67387	0.015138	0.977295				-3.16244	0.000111379	0.999807
246218_at	RCE1 (RUB1 CONJUGATING ENZYME 1); small protein conjugating enzyme	AT4G36800																			-1.81399	9.60255e-05	0.99355													1.23745	0.0257644	0.98475
246219_at	ATAPP1 (aminopeptidase P1)	AT4G36760							-2.09907	0.000101133	0.999636							1.95713	1.51649e-05	0.999739
246220_at	tetratricopeptide repeat (TPR)-containing protein	AT4G37210																															-2.1778	0.000569101	0.999189	-6.64661	1.58481e-07	1
246221_at	SMP2 (swellmap 2)	AT4G37120																									-1.43587	0.00611101	0.990595				-1.71384	0.00232379	0.99698
246222_at	RAP2.10 (related to AP2 10); DNA binding / transcription factor	AT4G36900
246223_at	IRX14 (IRREGULAR XYLEM 14); transferase, transferring glycosyl groups / xylosyltransferase	AT4G36890																																		-1.50854	0.0012938	0.998903
246224_at	MADS-box protein (AGL40)	AT4G36590
246225_at	LEJ2 (LOSS OF THE TIMING OF ET AND JA BIOSYNTHESIS 2)	AT4G36910	2.02768	3.56963e-05	0.999659													1.47162	0.0024603	0.991704										1.31714	0.0136282	0.964665	1.45294	0.01669	0.985631	2.20536	4.81434e-07	0.999996
246226_at	HCF164 (High chlorophyll fluorescence 164); thiol-disulfide exchange intermediate	AT4G37200																																		-2.35285	1.90497e-05	0.999996
246227_at	unknown protein	AT4G36510
246228_at	peroxidase, putative	AT4G36430																1.16213	0.00181592	0.992055
246229_at	SKS15 (SKU5 Similar 15); copper ion binding	AT4G37160
246230_at	scarecrow transcription factor family protein	AT4G36710							2.09535	0.00547311	0.995011
246231_at	similar to unknown protein [Arabidopsis thaliana] (TAIR:AT5G42690.2); similar to hypothetical protein [Populus tremula] (GB:CAM84232.1); contains InterPro domain Protein of unknown function DUF547 (InterPro:IPR006869)	AT4G37080							1.36997	0.00922147	0.962793																-1.53158	0.00283532	0.994879							1.27425	0.0116117	0.988764
246232_at	EMB2754 (EMBRYO DEFECTIVE 2754); binding / small GTPase regulator	AT4G36630
246233_at	binding / ubiquitin-protein ligase	AT4G36550	-3.25223	8.74631e-06	0.99972	2.51804	0.00805534	0.968161	3.14528	5.88777e-07	0.999993							-1.47055	0.00824608	0.988016							-1.7929	0.00310644	0.994319	-2.1372	4.32607e-05	0.999783	-2.02537	0.000475831	0.998142	-3.6241	3.10663e-06	0.999998
246234_at	MRG family protein	AT4G37280
246235_at	GNS1/SUR4 membrane family protein	AT4G36830																1.19501	0.0135944	0.970076
246236_at	S-adenosyl-L-methionine:carboxyl methyltransferase family protein	AT4G36470
246237_at	radical SAM domain-containing protein / TRAM domain-containing protein	AT4G36390
246238_at	mannitol transporter, putative	AT4G36670	-15.3057	0.0206653	0.993495																						-10.6429	0.0171693	0.99535	-10.7816	0.0238806	0.981293				-20.187	0.0133083	0.999838
246239_at	transporter-related	AT4G36790							-2.69455	0.000118391	0.999807																									-1.78031	0.00338766	0.998443
246240_at	hydroxyproline-rich glycoprotein family protein	AT4G37130																															-1.62624	0.0136891	0.980328	-1.50807	0.00950695	0.994266
246241_at	PLA V/PLP4 (Patatin-like protein 4); nutrient reservoir	AT4G37050
246242_at	late embryogenesis abundant domain-containing protein / LEA domain-containing protein	AT4G36600
246243_at	no_match	no_match																															-1.65953	0.0144975	0.973307	-2.09607	0.000569756	0.999491
246244_at	leucine-rich repeat family protein / protein kinase family protein	AT4G37250	-1.83572	0.00146885	0.998184																									-1.93906	0.000751666	0.999653
246245_at	similar to unnamed protein product [Vitis vinifera] (GB:CAO48295.1)	AT4G36440
246246_at	pentatricopeptide (PPR) repeat-containing protein	AT4G37170
246247_at	SEC14 cytosolic factor family protein / phosphoglyceride transfer family protein	AT4G36640	1.61037	0.000663433	0.995154				1.60565	0.00926977	0.971121							1.75644	0.00153951	0.989589							1.55825	0.00990154	0.969906				-2.81399	0.000266698	0.999732	-2.57264	0.000987791	0.99969
246248_at	unknown protein	AT4G36560
246249_at	pentatricopeptide (PPR) repeat-containing protein	AT4G36680	1.60078	0.0059679	0.971432	-2.24937	0.000487207	0.980349																-2.13732	0.000229682	0.990436	-2.3563	0.00031304	0.999213				-4.95529	5.47564e-06	0.999965	-3.0075	0.000185013	0.999717
246250_at	CP1 (CYSTEINE PROTEINASE1); cysteine-type peptidase	AT4G36880																															1.38707	0.00395521	0.991926
246251_at	stress-responsive protein, putative	AT4G37220																									9.31663	0.000848539	0.998304
246252_s_at	[AT4G37070, PLA IVA/PLP1; nutrient reservoir];[AT4G37060, PLA IVB/PLP5 (Patatin-like protein 5); nutrient reservoir]	AT4G37070;AT4G37060
246253_at	AtMYB73/MYB73 (myb domain protein 73); DNA binding / transcription factor	AT4G37260				19.9245	3.0642e-06	0.999996	6.18298	4.09257e-08	1				15.6727	5.08684e-06	0.999992	1.50924	0.0131547	0.962659	-2.19692	0.000247567	0.995391							-13.1089	7.83972e-07	1	4.53005	0.00110962	0.999734
246254_at	ATMPK14 (MITOGEN-ACTIVATED PROTEIN KINASE 14); MAP kinase/ kinase	AT4G36450
246255_at	transcription factor IIB (TFIIB) family protein	AT4G36650	-1.9165	0.0012265	0.991113																									-1.63243	0.00249423	0.982778				-3.417	0.000119649	0.999994
246256_at	UDP-glucoronosyl/UDP-glucosyl transferase family protein	AT4G36770
246257_at	ATU2AF65A; RNA binding	AT4G36690							-1.97986	6.42352e-05	0.999666																			1.47067	0.000331459	0.994302
246258_at	pentatricopeptide (PPR) repeat-containing protein	AT1G31840	1.0679	0.0303508	0.960978																												1.06272	0.00685485	0.991242
246259_at	amino acid permease family protein	AT1G31830							-2.78027	8.7184e-05	0.998534							1.7695	0.000142569	0.996152							2.32	0.00017095	0.999252
246260_at	amino acid permease family protein	AT1G31820	-1.79487	0.00871424	0.986031							-2.44167	0.00195206	0.975062				1.895	0.000342736	0.997154							2.58335	4.11783e-05	0.999666	-2.25403	0.00142362	0.996778
246261_at	actin binding	AT1G31810
246262_at	pentatricopeptide (PPR) repeat-containing protein	AT1G31790
246263_at	similar to unknown [Populus trichocarpa] (GB:ABK94646.1); similar to unnamed protein product [Vitis vinifera] (GB:CAO63439.1); similar to Hypothetical protein [Oryza sativa (japonica cultivar-group)] (GB:AAN52749.1); contains InterPro domain Conserved oligomeric complex COG6 (InterPro:IPR010490)	AT1G31780																																		-1.5376	0.00287641	0.998981
246264_at	FRL2 (FRIGIDA LIKE 2)	AT1G31814																												1.66129	0.0114618	0.969291
246265_at	AT-IE (Arabidopsis thaliana bifunctional HisI-HisE protein)	AT1G31860							1.66904	0.00216942	0.992732							-1.53647	0.0077677	0.982632																1.56084	0.000455461	0.998736
246266_at	NFD3 (NUCLEAR FUSION DEFECTIVE 3); structural constituent of ribosome	AT1G31817																									-2.5425	0.00017345	0.999497							1.46443	0.00823235	0.988821
246267_at	ACBP (ACYL-COA-BINDING PROTEIN); acyl-CoA binding	AT1G31812	1.22122	0.0108584	0.977085																									1.24742	0.00184433	0.991076
246268_at	CYP97A3/LUT5 (CYTOCHROME P450-TYPE MONOOXYGENASE 97A3); carotene beta-ring hydroxylase/ oxygen binding	AT1G31800																-1.31617	0.0236225	0.977024																-1.81975	0.000148655	0.99999
246269_at	protein binding / zinc ion binding	AT4G37110																																		-1.46296	0.0163238	0.984323
246270_at	similar to unknown protein [Arabidopsis thaliana] (TAIR:AT2G18210.1); similar to hypothetical protein [Thellungiella halophila] (GB:ABB45855.1)	AT4G36500	-1.80559	0.000583321	0.995519	2.74796	0.000409143	0.987977	4.15912	3.74035e-07	0.999999				5.84701	0.00106197	0.997585	-2.14124	7.11882e-05	0.999856							-1.8478	0.000386712	0.999452	-2.49379	8.34545e-06	0.999955	-3.93425	0.000921945	0.999108	-2.82512	9.45616e-06	0.999999
246271_at	oxygen-evolving enhancer protein, chloroplast, putative / 33 kDa subunit of oxygen evolving system of photosystem II, putative	AT4G37230
246272_at	esterase, putative	AT4G37150																11.2763	9.51441e-08	1							4.54611	4.25945e-06	0.999999
246273_at	cupin family protein	AT4G36700
246274_at	zinc finger (GATA type) family protein	AT4G36620
246275_at	BEE2 (BR ENHANCED EXPRESSION 2); DNA binding / transcription factor	AT4G36540				2.87116	0.000258756	0.996555										-1.54389	0.0036772	0.993233	1.56354	0.000322373	0.985758				-4.59382	4.61971e-06	0.999963							-2.0494	0.000185177	0.999952
246276_at	HMA1 (Heavy metal ATPase 1); copper-exporting ATPase	AT4G37270
246277_at	unknown protein	AT4G36460
246278_at	similar to Os03g0240900 [Oryza sativa (japonica cultivar-group)] (GB:NP_001049512.1); similar to Os12g0586400 [Oryza sativa (japonica cultivar-group)] (GB:NP_001067157.1); similar to hypothetical protein OsI_037654 [Oryza sativa (indica cultivar-group)] (GB:EAY83695.1); contains InterPro domain Tubulin/FtsZ, GTPase; (InterPro:IPR003008)	AT4G37190																2.04222	8.53444e-06	0.999581										-1.64852	0.0150535	0.974153
246279_at	ATHB40/HB-5 (ARABIDOPSIS THALIANA HOMEOBOX PROTEIN 40); DNA binding / transcription factor	AT4G36740
246280_at	similar to unknown protein [Arabidopsis thaliana] (TAIR:AT5G65650.1); similar to unnamed protein product [Vitis vinifera] (GB:CAO22870.1); contains InterPro domain Protein of unknown function DUF1195 (InterPro:IPR010608)	AT4G36660																															-1.63908	0.00183124	0.989064	-1.62541	0.00258629	0.998965
246281_at	nicotinate phosphoribosyltransferase	AT4G36940																									1.4772	0.00526898	0.989047							-3.89917	4.396e-06	0.999999
246282_at	AAA-type ATPase family protein	AT4G36580																																		4.3277	5.23697e-06	1
246283_at	zinc ion binding	AT4G36860	-1.89458	0.000289893	0.998526																									-1.67106	0.00119994	0.996148				1.52863	0.000570366	0.998597
246284_at	brassinosteroid signalling positive regulator-related	AT4G36780	1.77641	0.000162101	0.996974																						1.52509	0.00515187	0.986719	1.53236	0.00335492	0.980945				2.8536	3.5154e-06	0.999991
246285_at	similar to unnamed protein product [Vitis vinifera] (GB:CAO71849.1); contains domain PTHR13161 (PTHR13161)	AT4G36980	-1.83489	0.000251966	0.998197				-1.86394	0.000585638	0.99768							1.34823	0.00949633	0.968079							1.74792	0.000163448	0.999181	1.74352	3.78731e-05	0.998163				-1.63808	0.00358217	0.997297
246286_at	GHMP kinase family protein	AT1G31910	1.33446	0.00577935	0.982041																												-1.80054	0.000157976	0.9994	-2.25216	2.81676e-06	1
246287_at	similar to hypothetical protein OsJ_025196 [Oryza sativa (japonica cultivar-group)] (GB:EAZ41713.1); similar to Os08g0178300 [Oryza sativa (japonica cultivar-group)] (GB:NP_001061128.1)	AT1G31870																															-1.4805	0.0207683	0.968467	-1.76557	0.000341291	0.999727
246288_at	dehydration-responsive protein, putative	AT1G31850	-2.01297	0.00459934	0.989554				-2.61132	6.8093e-05	0.998656							1.59762	0.00070932	0.994916													-3.30118	0.000103887	0.999985	-4.35146	2.89155e-06	0.999999
246289_at	VQ motif-containing protein	AT3G56880				7.60339	7.88712e-05	0.999927	16.4714	1.91313e-08	1	2.8408	0.00040986	0.997155	10.8863	9.5515e-06	0.999993	-1.35012	0.0296913	0.960415							4.25181	9.03487e-07	0.999998	-3.64268	6.08921e-07	0.999998				2.79041	3.35973e-07	0.999999
246290_at	CAM3 (CALMODULIN 3); calcium ion binding	AT3G56800
246291_at	similar to unnamed protein product [Vitis vinifera] (GB:CAO18276.1); contains InterPro domain Cupin, RmlC-type (InterPro:IPR011051)	AT3G56820																																		1.69392	0.00134554	0.99878
246292_at	UBA2A; RNA binding	AT3G56860							-1.58451	0.00173677	0.996576																-1.44513	0.00581689	0.992873				-1.60034	0.00331234	0.997304
246293_at	SIB1 (SIGMA FACTOR BINDING PROTEIN 1); binding	AT3G56710							6.28351	0.000805257	0.999744	6.29178	0.000106822	0.999599				-2.2865	0.013049	0.98855							-2.58763	0.0104934	0.991932	-2.072	0.0120371	0.981537				-5.59296	0.00102369	0.999989
246294_at	PSRP5 (PLASTID-SPECIFIC 50S RIBOSOMAL PROTEIN 5)	AT3G56910																-1.42993	0.00276335	0.99463							-1.30722	0.0211431	0.97212
246295_at	CIP111 (CAM INTERACTING PROTEIN 111); ATPase/ calmodulin binding	AT3G56690							-1.50022	0.0037972	0.986713
246296_at	similar to unknown protein [Arabidopsis thaliana] (TAIR:AT2G41150.2); similar to unnamed protein product [Vitis vinifera] (GB:CAO18205.1)	AT3G56750							-1.56935	0.0115014	0.979598							-1.4347	0.0151163	0.980224							-1.46702	0.0259511	0.965154							-1.80442	0.00157851	0.998991
246297_at	unknown protein	AT3G51760
246298_at	ETO1 (ETHYLENE OVERPRODUCER 1)	AT3G51770	-1.96109	0.00108261	0.994383																												-1.55741	0.0269091	0.973865	-1.45196	0.0364502	0.979858
246299_at	ATEM1 (Early methionine labelled)	AT3G51810
246300_at	ATG5 (G5p-related protein); phosphoinositide 5-phosphatase	AT3G51830							-2.05774	0.000645107	0.993777																2.16396	0.000135702	0.999345				1.64541	0.0111344	0.984765
246301_at	CPK13 (calcium-dependent protein kinase 13); calmodulin-dependent protein kinase/ kinase	AT3G51850																1.30793	0.00790618	0.983491																-1.65409	0.000452752	0.999891
246302_at	CAX3 (cation exchanger 3); cation:cation antiporter	AT3G51860
246303_at	mitochondrial substrate carrier family protein	AT3G51870							1.35752	0.0273925	0.970818							-1.74086	0.000516118	0.999249							-2.71931	1.64613e-05	0.999975
246304_at	ACX4 (ACYL-COA OXIDASE 4); oxidoreductase	AT3G51840	-1.57739	0.00262423	0.995195				-1.79197	0.00039128	0.998249	-1.81904	0.00180322	0.968218																			1.4715	0.0114419	0.990386	1.23896	0.0233495	0.978504
246305_at	protein binding / protein transporter/ structural molecule	AT3G51890	-1.64778	0.00188084	0.991664																						1.9376	0.000526384	0.999095							-1.82583	0.00185837	0.999073
246306_at	ATBAG4 (ARABIDOPSIS THALIANA BCL-2-ASSOCIATED ATHANOGENE 4); protein binding	AT3G51780	1.42223	0.00660056	0.983459																						-1.35869	0.0146931	0.984875	1.34457	0.00254407	0.973625				1.32105	0.00564002	0.995926
246307_at	ATG2 (G2p-related protein); metalloexopeptidase	AT3G51800							1.36149	0.0184264	0.972433																-1.68808	0.000869132	0.99907				-1.31617	0.0363446	0.970985
246308_at	ATG4/CHLG/G4 (CHLOROPHYLL SYNTHASE); chlorophyll synthetase	AT3G51820																																		-1.67641	0.000149723	0.999986
246309_at	ATG1 (G1p-related protein)	AT3G51790																															2.42701	0.000724087	0.9994	13.1706	6.49222e-10	1
246310_at	SULTR3;1 (SULFATE TRANSPORTER 1); sulfate transmembrane transporter	AT3G51895	1.6066	0.00111565	0.993973										2.43695	0.000463153	0.995874	1.78279	0.000564576	0.994638							2.62596	3.48409e-06	0.999854
246311_at	HMGB1 (HIGH MOBILITY GROUP B 1); transcription factor	AT3G51880																-1.39889	0.00103028	0.992918																1.21756	0.0404013	0.967712
246312_at	XLG3 (EXTRA-LARGE GTP-BINDING PROTEIN 3); signal transducer	AT1G31930	-1.48637	0.00224051	0.987584
246313_at	pentatricopeptide (PPR) repeat-containing protein	AT1G31920	1.42395	0.0037091	0.98061																												-1.47213	0.0144147	0.986697	-1.91529	0.000232094	0.999891
246314_at	AREB3 (ABA-RESPONSIVE ELEMENT BINDING PROTEIN 3); DNA binding / transcription activator/ transcription factor	AT3G56850																												1.50507	0.014445	0.974168	1.69587	0.0152602	0.984682	2.57231	3.93028e-05	0.999924
246315_at	similar to unnamed protein product [Vitis vinifera] (GB:CAO61177.1)	AT3G56870	1.4083	0.000543323	0.997005				1.59496	0.00295048	0.989361																						-1.46743	0.00369044	0.992913	-1.26195	0.0043362	0.981585
246316_at	F-box family protein-related	AT3G56890
246317_at	aladin-related / adracalin-related	AT3G56900
246318_at	ubiquitin-associated (UBA)/TS-N domain-containing protein	AT3G56740																															2.81257	9.60833e-05	0.999479	2.78037	8.13912e-07	0.999992
246319_at	nucleic acid binding	AT3G56680	-1.29516	0.0175148	0.969736				-1.29935	0.0364893	0.968264							-1.49307	0.00235646	0.997298
246320_at	Per1-like family protein	AT1G16560							-1.47553	0.0257365	0.971662
246321_at	transcriptional factor B3 family protein	AT1G16640
246322_at	DNAJ heat shock N-terminal domain-containing protein / S-locus protein, putative	AT1G16680																																		-1.27289	0.0287894	0.982072
246323_at	transcription factor-related	AT1G16690
246324_at	SR45 (arginine/serine-rich 45); RNA binding	AT1G16610																																		1.28538	0.0153114	0.987893
246325_at	ABA3/ATABA3/LOS5/SIR3 (ABA DEFICIENT 3); Mo-molybdopterin cofactor sulfurase/ selenocysteine lyase	AT1G16540
246326_at	REV7 (Reversionless 7); DNA binding	AT1G16590
246327_at	protein kinase family protein	AT1G16670																1.50986	0.0177354	0.964074
246328_at	zinc knuckle (CCHC-type) family protein	AT3G43590																															-2.17324	0.00284133	0.998697	-1.40024	0.015571	0.989873
246329_at	tubulin binding	AT3G43610							-1.67487	0.0021118	0.992652																									-2.04258	0.000108879	0.999953
246330_at	AAO2 (ALDEHYDE OXIDASE 2)	AT3G43600																-1.74778	0.00194149	0.995173							-1.53854	0.0166127	0.970528				-2.19995	0.000606159	0.998727	-5.0693	5.264e-06	0.999999
246331_at	phototropic-responsive NPH3 family protein	AT3G44820
246332_at	lecithin:cholesterol acyltransferase family protein / LACT family protein	AT3G44830
246333_at	S-adenosyl-L-methionine:carboxyl methyltransferase family protein	AT3G44840
246334_at	protein kinase-related	AT3G44850	1.44004	0.01743	0.96441
246335_at	ACD1 (ACCELERATED CELL DEATH 1)	AT3G44880							-1.50127	0.00248208	0.991068							1.72521	3.94902e-05	0.999156							2.0943	0.000253939	0.99955							-1.21848	0.0462733	0.972732
246336_at	ATCHX4 (CATION/H+ EXCHANGER 4); monovalent cation:proton antiporter	AT3G44900
246337_at	ATCHX12 (cation/H+ exchanger 12); monovalent cation:proton antiporter	AT3G44910
246338_s_at	[AT3G44930, ATCHX10 (CATION/H+ EXCHANGER 10); monovalent cation:proton antiporter];[AT3G44920, ATCHX11 (cation/H+ exchanger 11); monovalent cation:proton antiporter]	AT3G44930;AT3G44920
246339_at	RPL9 (ribosomal protein L9); structural constituent of ribosome	AT3G44890	1.37642	0.00735974	0.981734																									1.38012	0.00149803	0.989483
246340_s_at	[AT3G44860, FAMT (FARNESOIC ACID CARBOXYL-O-METHYLTRANSFERASE); S-adenosylmethionine-dependent methyltransferase/ farnesoic acid O-methyltransferase];[AT3G44870, S-adenosyl-L-methionine:carboxyl methyltransferase family protein]	AT3G44860;AT3G44870										10.0734	0.024298	0.970859				7.19795	6.29505e-09	1							5.0833	3.012e-08	1				-3.87579	0.022936	0.984343	-3.7984	2.20542e-06	0.999999
246341_x_at	similar to unknown protein [Arabidopsis thaliana] (TAIR:AT3G32160.1)	AT3G43150
246342_at	male sterility protein, putative	AT3G56700
246343_at	similar to unnamed protein product [Vitis vinifera] (GB:CAO63033.1)	AT3G56720							-2.86207	3.92373e-06	0.999983
246344_at	similar to unknown protein [Arabidopsis thaliana] (TAIR:AT3G62050.1); similar to unnamed protein product [Vitis vinifera] (GB:CAO17351.1); contains InterPro domain Protein of unknown function DUF537 (InterPro:IPR007491)	AT3G56730
246345_at	calcium-dependent protein kinase, putative / CDPK, putative	AT3G56760																																		-1.46837	0.00506025	0.996306
246346_at	unknown protein	AT3G56810																									-1.80603	0.0161615	0.966429				-1.71294	0.00912482	0.985359
246347_at	similar to unknown protein [Arabidopsis thaliana] (TAIR:AT1G65420.1); similar to unnamed protein product [Vitis vinifera] (GB:CAO24523.1); contains InterPro domain Protein of unknown function DUF565 (InterPro:IPR007572)	AT3G56830	1.50079	0.00620961	0.981781				-1.88501	0.00309703	0.985789
246348_at	FAD-dependent oxidoreductase family protein	AT3G56840																																		-1.55459	0.000895896	0.999196
246349_at	cryptdin protein-related	AT1G51915
246350_at	similar to unnamed protein product [Vitis vinifera] (GB:CAO23849.1); contains domain S-adenosyl-L-methionine-dependent methyltransferases (SSF53335); contains domain CGI-41 METHYLTRANSFERASE (PTHR12496)	AT1G16650
246351_at	glycosyl transferase family 1 protein	AT1G16570							-1.51007	0.00831034	0.991772							1.31487	0.0161354	0.967493																-1.40422	0.0149679	0.99567
246352_at	no_match	no_match
246353_s_at	[AT4G08010, transposable element gene];[AT1G39190, transposable element gene];[AT3G42721, transposable element gene]	AT4G08010;AT1G39190;AT3G42721
246354_at	unknown protein	AT1G38950
246355_at	no_match	no_match
246356_x_at	transposable element gene	AT1G40150
246357_x_at	no_match	no_match
246358_x_at	no_match	no_match
246359_x_at	[AT1G41690, transposable element gene];[AT1G41600, transposable element gene];[AT1G41115, transposable element gene];[AT1G41660, transposable element gene];[AT1G41630, transposable element gene]	AT1G41690;AT1G41600;AT1G41115;AT1G41660;AT1G41630
246360_at	no_match	no_match
246361_s_at	[AT1G41600, transposable element gene];[AT1G41115, transposable element gene];[AT1G41660, transposable element gene];[AT1G41630, transposable element gene]	AT1G41600;AT1G41115;AT1G41660;AT1G41630	1.42169	0.0106341	0.972327
246362_at	no_match	no_match
246363_at	similar to unknown protein [Arabidopsis thaliana] (TAIR:AT1G43760.1); similar to putative AP endonuclease/reverse transcriptase [Brassica napus] (GB:AAM82604.1); contains InterPro domain RNA-directed DNA polymerase (reverse transcriptase), related (InterPro:IPR015706); contains InterPro domain Endonuclease/exonuclease/phosphatase (InterPro:IPR005135)	AT1G40390
246364_at	transposable element gene	AT1G40230	1.02751	0.00923187	0.985454																									1.03436	0.0175234	0.968227	1.03093	0.0285843	0.978862
246365_at	transposable element gene	AT1G39750
246366_at	leucine-rich repeat protein kinase, putative	AT1G51850
246367_at	leucine-rich repeat protein kinase, putative	AT1G51880
246368_at	leucine-rich repeat protein kinase, putative	AT1G51890
246369_at	protein kinase family protein	AT1G51910
246370_at	unknown protein	AT1G51920
246371_at	protein kinase family protein / peptidoglycan-binding LysM domain-containing protein	AT1G51940	-3.10591	2.51293e-06	0.999756	-2.4985	0.00010278	0.984002	-1.92569	0.000449499	0.998665	-4.12971	1.03469e-06	0.998556	-3.36688	1.11694e-05	0.996179				-2.33251	1.70855e-05	0.997272	-2.7813	9.17753e-06	0.998775	-5.57005	1.72752e-06	0.999999	-2.29716	8.53742e-06	0.999902	-2.27705	0.00131355	0.992463	1.27985	0.0221661	0.976831
246372_at	similar to unknown protein [Arabidopsis thaliana] (TAIR:AT2G14830.1); similar to unnamed protein product [Vitis vinifera] (GB:CAO24094.1); contains InterPro domain Protein of unknown function DUF292, eukaryotic (InterPro:IPR005061)	AT1G51900
246373_at	leucine-rich repeat protein kinase, putative	AT1G51860
246374_at	protein kinase-related	AT1G51840
246375_at	ATP binding / kinase/ protein serine/threonine kinase	AT1G51830
246376_at	IAA18 (indoleacetic acid-induced protein 18); transcription factor	AT1G51950				1.811	0.00160344	0.960534	1.35712	0.0129722	0.968808																-1.49306	0.00495566	0.990896	-1.49276	0.000362634	0.998993				1.45121	0.000871987	0.999212
246377_at	hydrophobic protein, putative / low temperature and salt responsive protein, putative	AT1G57550
246378_at	emp24/gp25L/p24 family protein	AT1G57620							-1.58774	0.00490729	0.986436																									-2.90269	1.02784e-05	0.999996
246379_s_at	[AT1G57660, 60S ribosomal protein L21 (RPL21E)];[AT1G57860, 60S ribosomal protein L21]	AT1G57660;AT1G57860																-1.63699	0.000870661	0.996167							-1.54312	0.00189682	0.995217
246380_at	CYP96A15/MAH1 (MID-CHAIN ALKANE HYDROXYLASE 1); oxygen binding	AT1G57750
246381_at	transposable element gene	AT1G39430
246382_at	transposable element gene	AT1G39350
246383_at	pentatricopeptide (PPR) repeat-containing protein	AT1G77360																1.7388	0.000325638	0.999601
246384_at	glutaredoxin, putative	AT1G77370							-1.75187	0.000213791	0.999373							1.61071	0.000148883	0.999279							1.32427	0.00915091	0.986669	1.47047	0.000689079	0.994347	1.54942	0.00506327	0.993887	1.29517	0.00827118	0.996529
246385_at	CYCA1;2 (CYCLIN A1;2); cyclin-dependent protein kinase regulator	AT1G77390																															1.05977	0.0138667	0.984733	1.28099	3.07622e-05	0.999985
246386_at	BGAL16 (BETA-GALACTOSIDASE 16); beta-galactosidase	AT1G77410																															1.06528	0.0105007	0.973404	8.28472	4.71625e-06	1
246387_at	similar to hydroxyproline-rich glycoprotein family protein [Arabidopsis thaliana] (TAIR:AT1G21695.1)	AT1G77400
246388_at	binding	AT1G77405
246389_at	AAP3 (amino acid permease 3); amino acid transmembrane transporter	AT1G77380
246390_at	1-aminocyclopropane-1-carboxylate oxidase, putative / ACC oxidase, putative	AT1G77330
246391_at	similar to unnamed protein product [Vitis vinifera] (GB:CAO47891.1)	AT1G77350							-1.42895	0.00821131	0.978064
246392_at	[AT1G58120, similar to unnamed protein product [Vitis vinifera] (GB:CAO61619.1); similar to hypothetical protein [Vitis vinifera] (GB:CAN74009.1)];[AT1G58122, CPuORF45 (Conserved peptide upstream open reading frame 45)]	AT1G58120;AT1G58122
246393_at	unknown protein	AT1G58150																															2.07804	0.00103005	0.99633	3.72876	1.42354e-07	0.999999
246394_at	jacalin lectin family protein	AT1G58160	1.59135	0.0169443	0.973268
246395_at	disease resistance-responsive protein-related / dirigent protein-related	AT1G58170	1.26776	0.00385294	0.984822																									1.33792	0.0104918	0.969774	17.5064	1.0099e-05	1	9.21499	0.00139273	0.999996
246396_at	carbonic anhydrase family protein / carbonate dehydratase family protein	AT1G58180	-1.63575	0.00201609	0.991879				-2.06091	0.00458213	0.993938	-4.73886	3.82574e-06	0.999307																-2.11269	0.000114921	0.999554
246397_at	leucine-rich repeat family protein	AT1G58190
246398_at	TCP family transcription factor, putative	AT1G58100							1.3569	0.0157513	0.971481																-1.47275	0.00642547	0.981994							1.31119	0.00980115	0.992924
246399_at	bZIP family transcription factor	AT1G58110																															-1.73711	0.00111252	0.99535
246400_at	similar to unknown protein [Oryza sativa (japonica cultivar-group)] (GB:BAD81218.1); similar to Os01g0250600 [Oryza sativa (japonica cultivar-group)] (GB:NP_001042596.1)	AT1G57540							-1.6861	0.00143466	0.994001																1.38063	0.0086246	0.96475							1.33425	0.00812218	0.989749
246401_at	AtMYB50 (myb domain protein 50); DNA binding / transcription factor	AT1G57560
246402_at	jacalin lectin family protein	AT1G57570
246403_at	carboxylesterase	AT1G57590																									13.9268	1.59431e-05	1
246404_at	membrane bound O-acyl transferase (MBOAT) family protein	AT1G57600							-1.61239	0.00469447	0.991256							1.35882	0.00907878	0.981931							1.28481	0.0300131	0.963104							-1.80754	0.000477885	0.999897
246405_at	disease resistance protein (TIR class), putative	AT1G57630
246406_at	disease resistance protein (NBS-LRR class), putative	AT1G57650
246407_at	Toll-Interleukin-Resistance (TIR) domain-containing protein	AT1G57670
246408_at	similar to unnamed protein product [Vitis vinifera] (GB:CAO46875.1); contains InterPro domain Uncharacterised conserved protein UCP031277 (InterPro:IPR016971)	AT1G57680	-1.85272	1.83944e-05	0.999834							-2.96624	1.0676e-06	0.999097							-2.23241	1.07458e-05	0.998036	-1.77008	0.000509747	0.975641	-4.19226	6.30885e-06	0.999997	-2.58045	4.67739e-07	0.999996				1.70165	6.79673e-05	0.999598
246409_at	protein kinase family protein	AT1G57700																															-1.92608	0.0174045	0.979829
246410_at	no_match	no_match																															1.29838	0.00325598	0.997315
246411_at	amine oxidase family	AT1G57770																1.47556	0.000568568	0.997184																-1.25651	0.0389807	0.986928
246412_at	phosphoglucosamine mutase family protein	AT5G17530							-1.33735	0.0206584	0.96763																									-1.89841	8.8233e-05	0.999973
246413_at	wound-responsive protein, putative	AT1G77310							1.08182	0.0207185	0.968439
246414_at	pentatricopeptide (PPR) repeat-containing protein	AT1G77340
246415_at	similar to unknown protein [Arabidopsis thaliana] (TAIR:AT3G03130.1); similar to unnamed protein product [Vitis vinifera] (GB:CAO62214.1)	AT5G17160																															-1.59313	0.0229267	0.973668	-4.5879	5.3556e-06	0.999998
246416_at	similar to unknown protein [Arabidopsis thaliana] (TAIR:AT5G26730.1); similar to hypothetical protein OsI_036632 [Oryza sativa (indica cultivar-group)] (GB:EAY82673.1); similar to Os12g0233900 [Oryza sativa (japonica cultivar-group)] (GB:NP_001066453.1); contains InterPro domain Beta-Ig-H3/fasciclin (InterPro:IPR000782)	AT5G16920
246417_at	NADP-dependent oxidoreductase, putative	AT5G16990																									1.43732	0.00548208	0.986829							-1.93128	0.000298611	0.999895
246418_at	NADP-dependent oxidoreductase, putative	AT5G16960
246419_at	UDP-glucoronosyl/UDP-glucosyl transferase family protein	AT5G17030
246420_at	similar to unknown protein [Arabidopsis thaliana] (TAIR:AT3G03010.1); similar to unknown protein [Arabidopsis thaliana] (TAIR:AT3G03010.2); similar to hypothetical protein [Vitis vinifera] (GB:CAN83813.1); contains InterPro domain Peptidyl-tRNA hydrolase, PTH2 (InterPro:IPR002833)	AT5G16870	1.44899	0.00395419	0.985426																									1.36705	0.0123485	0.961499
246421_at	VHS domain-containing protein / GAT domain-containing protein	AT5G16880	-1.29258	0.0220605	0.964829				-1.38042	0.013469	0.975408																									1.62224	0.000111538	0.999533
246422_at	ATARFB1B; GTP binding	AT5G17060
246423_at	similar to unnamed protein product [Vitis vinifera] (GB:CAO62232.1)	AT5G16950																-1.55365	0.00739597	0.973757
246424_at	XPO1A (exportin 1A); protein transporter	AT5G17020	-1.3821	0.00954902	0.97417																						-1.36557	0.0205849	0.978325	-1.4072	0.00541195	0.981444
246425_at	IRX3 (IRREGULAR XYLEM 3, MURUS 10); cellulose synthase	AT5G17420
246426_at	DNA binding / transcription factor	AT5G17430
246427_at	ADP, ATP carrier protein, mitochondrial, putative / ADP/ATP translocase, putative / adenine nucleotide translocator, putative	AT5G17400																															2.24609	4.82575e-05	0.999076	2.40828	2.25219e-06	0.999993
246428_at	tubulin family protein	AT5G17410
246429_at	heavy-metal-associated domain-containing protein / copper chaperone (CCH)-related	AT5G17450	2.01982	0.00345073	0.99156													2.16294	0.000224714	0.997449										2.57168	0.000107854	0.998711				2.12616	0.000738392	0.99948
246430_at	calmodulin-related protein, putative	AT5G17470
246431_at	polcalcin, putative / calcium-binding pollen allergen, putative	AT5G17480
246432_at	RGL3 (RGA-LIKE 3); transcription factor	AT5G17490
246433_at	electron carrier/ heme binding / iron ion binding	AT5G17510																															-1.59168	0.00914065	0.977636
246434_at	RCP1 (ROOT CAP 1)	AT5G17520							-1.86881	0.000387204	0.998414							2.00024	7.27636e-06	0.999788							2.33098	2.08732e-05	0.999952	1.39231	0.00443924	0.986599				-1.28411	0.0322347	0.985954
246435_at	similar to unknown [Populus trichocarpa] (GB:ABK93757.1)	AT5G17460
246436_at	LUC7 N_terminus domain-containing protein	AT5G17440																															1.43027	0.0272268	0.965469
246437_at	transferase family protein	AT5G17540
246438_at	phototropic-responsive NPH3 family protein	AT5G17580
246439_at	zinc finger (C3HC4-type RING finger) family protein	AT5G17600	1.36735	0.0129172	0.96749				1.74525	0.000851668	0.992914	1.88167	0.0099023	0.967668				1.77534	0.000127744	0.997575										1.47117	0.00222853	0.985821	-1.47867	0.0347655	0.984201	1.55642	0.00240623	0.997227
246440_at	glycine/proline-rich protein	AT5G17650																															1.55777	0.0125712	0.98072	2.95737	6.79255e-06	0.99999
246441_at	BolA-like family protein	AT5G17560
246442_at	similar to unknown [Populus trichocarpa] (GB:ABK94626.1)	AT5G17610							-1.49312	0.0104609	0.974896							-1.44456	0.00614919	0.987078										1.36667	0.0109589	0.962646				1.6731	5.86444e-05	0.999797
246443_at	similar to unnamed protein product [Vitis vinifera] (GB:CAO17833.1); contains InterPro domain Plant nuclear matrix 1 (InterPro:IPR010604)	AT5G17620																																		-2.23226	0.000311297	0.999838
246444_at	tatD-related deoxyribonuclease family protein	AT5G17570
246445_at	glucose-6-phosphate/phosphate translocator, putative	AT5G17630							1.50187	0.00280358	0.990414																-1.47906	0.00573527	0.988184				-1.39933	0.0255525	0.971046	-2.03934	6.02157e-05	0.999982
246446_at	similar to unknown protein [Arabidopsis thaliana] (TAIR:AT1G10020.1); similar to unnamed protein product [Vitis vinifera] (GB:CAO17865.1); similar to hypothetical protein [Vitis vinifera] (GB:CAN65847.1); contains InterPro domain Protein of unknown function DUF1005 (InterPro:IPR010410)	AT5G17640	-1.70871	0.00126293	0.995531							-2.30729	0.000289009	0.971454													-2.10398	0.00586507	0.994393	-2.27385	6.9779e-05	0.999743	-2.22505	0.0014017	0.994537
246447_at	SART-1 family protein	AT5G16780
246448_at	GCN5-related N-acetyltransferase (GNAT) family protein	AT5G16800
246449_at	ATP binding / protein kinase	AT5G16810							-1.51336	0.0135256	0.980322							1.6037	0.000914449	0.996651
246450_at	HSF3 (HEAT SHOCK FACTOR 3); DNA binding / transcription factor	AT5G16820							-1.9155	0.00200337	0.99546
246451_at	inositol 1,3,4-trisphosphate 5/6-kinase	AT5G16760																															-2.02832	0.000229013	0.999657	-1.47048	0.00389591	0.99891
246452_at	RNA recognition motif (RRM)-containing protein	AT5G16840																																		-1.28711	0.0442694	0.981684
246453_at	SYP21 (syntaxin 21); SNAP receptor	AT5G16830							1.69766	0.000259611	0.998712																1.48914	0.00679317	0.988266	-1.42383	0.00283657	0.984053				1.50251	0.00102999	0.999214
246454_at	DHAR3 (DEHYDROASCORBATE REDUCTASE 1); glutathione dehydrogenase (ascorbate)	AT5G16710	1.28314	0.0132188	0.970336																															1.15222	0.0415002	0.965297
246455_at	similar to unknown protein [Arabidopsis thaliana] (TAIR:AT3G02950.1); similar to unknown [Populus trichocarpa x Populus deltoides] (GB:ABK96424.1); contains InterPro domain Protein of unknown function DUF783 (InterPro:IPR008501)	AT5G16790
246456_at	ATTERT (TELOMERASE REVERSE TRANSCRIPTASE); telomeric template RNA reverse transcriptase	AT5G16850
246457_at	TOZ (TORMOZEMBRYO DEFECTIVE); nucleotide binding	AT5G16750
246458_at	pentatricopeptide (PPR) repeat-containing protein	AT5G16860																															1.11396	0.0248834	0.969039
246459_at	leucine-rich repeat protein kinase, putative	AT5G16900
246460_at	ATCSLD2 (Cellulose synthase-like D2); cellulose synthase/ transferase, transferring glycosyl groups	AT5G16910	-1.49068	0.0105529	0.971898				1.52229	0.00848876	0.983592																						-1.97322	0.00384569	0.996642	-2.31149	0.000126981	0.999922
246461_at	AAA-type ATPase family protein	AT5G16930
246462_at	carbon-sulfur lyase	AT5G16940							-1.59967	0.00750953	0.978733																									-2.15683	0.000398372	0.999743
246463_at	AT-AER (ALKENAL REDUCTASE); 2-alkenal reductase	AT5G16970							-1.86635	0.0211122	0.969058							-2.13221	0.0104089	0.987665							-1.87367	0.0197391	0.972914				-2.73969	0.0324762	0.975911	-2.64678	0.00355497	0.999572
246464_at	NADP-dependent oxidoreductase, putative	AT5G16980																-1.86583	0.0262135	0.962368																-1.8855	0.027676	0.985124
246465_at	no_match	no_match
246466_at	sugar transporter family protein	AT5G17010	1.38983	0.0033901	0.990203																												-1.47386	0.0281397	0.974477	-2.07107	0.000110834	0.999973
246467_at	UDP-glucoronosyl/UDP-glucosyl transferase family protein	AT5G17040
246468_at	UDP-glucoronosyl/UDP-glucosyl transferase family protein	AT5G17050	1.62889	0.000226646	0.997942				4.58527	8.74858e-08	0.999999							2.0594	3.40567e-05	0.999609							1.72055	0.000644626	0.997894	-1.36672	0.00940733	0.974355	-3.04619	2.90596e-05	0.999875	-1.4767	0.00906195	0.994731
246469_at	similar to unnamed protein product [Vitis vinifera] (GB:CAO62204.1); contains domain PTHR16487 (PTHR16487)	AT5G17070																												1.49926	0.00277778	0.992094
246470_at	cathepsin-related	AT5G17080
246471_s_at	[AT5G17100, similar to unknown protein [Arabidopsis thaliana] (TAIR:AT5G17110.1); contains InterPro domain Cystatin-related, plant (InterPro:IPR006525)];[AT5G17110, similar to unknown protein [Arabidopsis thaliana] (TAIR:AT5G17100.1); contains InterPro domain Cystatin-related, plant (InterPro:IPR006525)]	AT5G17100;AT5G17110
246472_at	cysteine-type peptidase	AT5G17130
246473_at	cysteine proteinase-related	AT5G17140
246474_at	similar to unknown protein [Arabidopsis thaliana] (TAIR:AT5G17120.1); contains InterPro domain Cystatin-related, plant (InterPro:IPR006525)	AT5G17150
246475_at	similar to unknown protein [Arabidopsis thaliana] (TAIR:AT1G70750.1); similar to unnamed protein product [Vitis vinifera] (GB:CAO17158.1); contains InterPro domain Protein of unknown function DUF593 (InterPro:IPR007656)	AT5G16720																-1.88863	0.00190865	0.994436							-2.94179	6.36884e-05	0.999942				-1.5996	0.0103698	0.977745	-1.84331	0.00394108	0.997576
246476_at	similar to unknown protein [Arabidopsis thaliana] (TAIR:AT3G02930.1); similar to unnamed protein product [Vitis vinifera] (GB:CAO62148.1); contains InterPro domain Spectrin repeat (InterPro:IPR002017)	AT5G16730																						-1.60791	0.00329377	0.96301							-1.37313	0.0287224	0.972953
246477_at	AtMYB9 (myb domain protein 9); DNA binding / transcription factor	AT5G16770
246478_at	pentatricopeptide (PPR) repeat-containing protein	AT5G15980	1.65455	0.0068513	0.981967										-1.91276	0.00759826	0.962866										-1.80976	0.00400967	0.991241				-2.98573	0.000129893	0.99985
246479_at	similar to hypothetical protein [Cleome spinosa] (GB:ABD96913.1); contains domain PD069074 (PD069074)	AT5G16060																-1.5118	0.00192216	0.997301																1.46036	0.000380872	0.999439
246480_at	chaperonin, putative	AT5G16070	-1.43331	0.0165613	0.974806													-1.60465	0.000347496	0.998543																-1.56077	0.000763623	0.999248
246481_s_at	[AT5G15960, KIN1];[AT5G15970, KIN2 (COLD-RESPONSIVE 6.6)]	AT5G15960;AT5G15970	1.4736	0.0018122	0.988657				2.24076	3.54316e-05	0.99978	8.53678	0.0141715	0.990499	8.5765	0.0170495	0.9722	11.8593	8.47156e-12	1							16.1816	1.08037e-07	1							-1.46959	0.00762516	0.995382
246482_at	PAM1 (PLANT ADHESION MOLECULE 1); RAB GTPase activator	AT5G15930							-1.46869	0.0102359	0.986255																									-1.92118	0.00030419	0.999939
246483_at	NIK1 (NSP-INTERACTING KINASE 1); kinase	AT5G16000							-1.37577	0.0130639	0.965971																-2.07339	7.71772e-05	0.999791				-1.44515	0.0106798	0.98406	1.43812	0.00128763	0.998544
246484_at	regulator of chromosome condensation (RCC1) family protein	AT5G16040
246485_at	ATCXE17 (ARABIDOPSIS THALIANA CARBOXYESTERASE 17); hydrolase	AT5G16080
246486_at	dehydrogenase-related	AT5G15910	1.26873	0.0225035	0.967387																						2.03923	2.35021e-05	0.999859				-1.46883	0.0128659	0.988338	-2.94536	1.44063e-06	0.999998
246487_at	similar to unknown protein [Arabidopsis thaliana] (TAIR:AT3G02500.1); similar to hypothetical protein [Cleome spinosa] (GB:ABD96956.1)	AT5G16030							-1.54662	0.00266252	0.996923										1.45674	0.000561975	0.975882							1.3297	0.00306904	0.981304				-1.55976	0.00160888	0.999786
246488_at	3-oxo-5-alpha-steroid 4-dehydrogenase family protein / steroid 5-alpha-reductase family protein	AT5G16010							-1.35452	0.0182229	0.966822																									1.30313	0.00931499	0.993745
246489_at	GRF5 (GENERAL REGULATORY FACTOR 5); protein phosphorylated amino acid binding	AT5G16050																									1.51225	0.000858044	0.998356							1.20203	0.0289877	0.985373
246490_at	[AT5G15950, adenosylmethionine decarboxylase family protein];[AT5G15948, CPuORF10 (Conserved peptide upstream open reading frame 10)]	AT5G15950;AT5G15948	2.01383	0.000109041	0.999233				9.52343	2.25462e-06	1	3.14821	0.00106361	0.997806				1.31345	0.0130416	0.961486	-2.32692	0.000424284	0.997825				6.12318	4.39239e-07	1	1.45687	0.00474746	0.981845	-4.72341	1.40737e-06	0.999997	-2.41655	1.84721e-05	0.999989
246491_at	similar to hypothetical protein [Cleome spinosa] (GB:ABD96916.1)	AT5G16100	1.04255	0.00189565	0.992903																												1.04929	0.00157363	0.996997
246492_at	peptidyl-tRNA hydrolase family protein	AT5G16140	1.36283	0.0106267	0.971403																												1.45691	0.013885	0.981216	1.81927	2.13699e-05	0.999649
246493_at	ATCRS1/CRS1 (ARABIDOPSIS ORTHOLOG OF MAIZE CHLOROPLAST SPLICING FACTOR CRS1)	AT5G16180																									-2.04241	0.000120323	0.99947							-2.29406	3.04969e-05	0.999981
246494_at	ATCSLA11 (Cellulose synthase-like A11); transferase, transferring glycosyl groups	AT5G16190																4.74474	1.37386e-06	0.999907
246495_at	50S ribosomal protein-related	AT5G16200	-1.74592	0.00159972	0.987278	2.65308	0.00673785	0.977059	22.6279	4.12738e-07	1				3.22029	0.000311931	0.99673				-1.69375	0.00109235	0.965751				3.21372	4.44528e-05	0.999923	-1.84024	0.000431018	0.995087				13.2301	1.36042e-09	1
246496_at	HEAT repeat-containing protein	AT5G16210							-1.46825	0.0164787	0.96083																1.45143	0.0048131	0.992044							-1.36018	0.0213179	0.989265
246497_at	octicosapeptide/Phox/Bem1p (PB1) domain-containing protein	AT5G16220	-1.44259	0.00294658	0.987416
246498_at	acyl-(acyl-carrier-protein) desaturase, putative / stearoyl-ACP desaturase, putative	AT5G16230
246499_at	RNA recognition motif (RRM)-containing protein	AT5G16260	-1.38853	0.0226709	0.964737																						-1.35966	0.0210938	0.962727				1.61304	0.00646229	0.986694	4.71189	1.53223e-09	1
246500_at	ATRAD21.3/SYN4 (ARABIDOPSIS HOMOLOG OF RAD21 3)	AT5G16270
246501_at	binding	AT5G16280																																		-1.58522	0.00367018	0.997327
246502_at	acyl-(acyl-carrier-protein) desaturase, putative / stearoyl-ACP desaturase, putative	AT5G16240																									-1.98811	0.000299563	0.997501
246503_at	40S ribosomal protein S7 (RPS7C)	AT5G16130																-1.55368	0.00106797	0.998031							-1.62396	0.000821888	0.998435							-1.34231	0.00743	0.998123
246504_at	similar to hypothetical protein [Cleome spinosa] (GB:ABD96920.1)	AT5G16160
246505_at	similar to unknown protein [Arabidopsis thaliana] (TAIR:AT3G02640.1); similar to unnamed protein product [Vitis vinifera] (GB:CAO50168.1)	AT5G16250							-1.73357	0.00266906	0.990165																			1.74282	0.00077807	0.990481				-4.00533	2.17923e-06	1
246506_at	similar to unknown protein [Arabidopsis thaliana] (TAIR:AT3G02555.1); similar to hypothetical protein [Cleome spinosa] (GB:ABD96917.1)	AT5G16110	1.37158	0.00379018	0.987101	2.48381	0.000346773	0.991684																									3.16705	4.90957e-06	0.999933	3.92953	4.45521e-10	1
246507_at	hydrolase, alpha/beta fold family protein	AT5G16120	-1.30113	0.0269501	0.960364																									-1.33157	0.0137152	0.975802	1.47072	0.00705815	0.984657
246508_at	GLT1/PGLCT (GLUCOSE TRANSPORTER 1); carbohydrate transmembrane transporter/ sugar:hydrogen ion symporter	AT5G16150							-1.85394	0.000249826	0.999607							1.45637	0.00209859	0.994115													1.26926	0.0369053	0.964813	-1.35407	0.0116003	0.997858
246509_at	EMB2247 (EMBRYO DEFECTIVE 2247); ATP binding / aminoacyl-tRNA ligase	AT5G16715							1.39828	0.00682814	0.977454																									-1.53883	0.00068277	0.999035
246510_at	DND1 (DEFENSE NO DEATH 1); calcium channel/ calmodulin binding / cation channel/ cyclic nucleotide binding / inward rectifier potassium channel	AT5G15410				-2.48121	0.000172757	0.995016	-1.95072	7.61113e-05	0.999229				-2.06224	0.000725579	0.975898	1.43814	0.00238546	0.985974	-2.12288	2.7473e-05	0.99804	-1.93671	0.000811816	0.974455	1.6148	0.00450939	0.988768	-1.40857	0.00276279	0.995355	-4.11676	8.35015e-06	0.999976	-1.81573	0.000111305	0.999897
246511_at	UDP-glucose 6-dehydrogenase, putative	AT5G15490																1.93008	2.7695e-05	0.999449													-1.87201	0.000116905	0.998786	-7.323	1.82632e-07	1
246512_at	COBL4/IRX6 (COBRA-LIKE4)	AT5G15630	1.10936	0.00337557	0.990233																												1.08006	0.00727083	0.985457
246513_at	binding	AT5G15680
246514_at	DNA-directed RNA polymerase (RPOT2)	AT5G15700
246515_at	F-box family protein	AT5G15710																																		-1.32022	0.0455135	0.975772
246516_at	similar to unknown protein [Arabidopsis thaliana] (TAIR:AT3G02250.1); similar to hypothetical protein [Cleome spinosa] (GB:ABD96934.1); similar to unnamed protein product [Vitis vinifera] (GB:CAO49221.1); similar to hypothetical protein [Cleome spinosa] (GB:ABD96844.1); contains InterPro domain Protein of unknown function DUF246, plant (InterPro:IPR004348)	AT5G15740							1.55767	0.00323634	0.989387																1.88675	7.8642e-05	0.999671							2.69916	2.36914e-07	0.999999
246517_at	plastid-specific 30S ribosomal protein 3, putative / PSRP-3, putative	AT5G15760																																		-1.41395	0.00103886	0.999696
246518_at	ATGNA1 (ARABIDOPSIS THALIANA GLUCOSE-6-PHOSPHATE ACETYLTRANSFERASE 1); N-acetyltransferase/ glucosamine 6-phosphate N-acetyltransferase	AT5G15770							-1.94402	0.0024465	0.995983				-2.02357	0.00398176	0.960829	-1.55429	0.016351	0.971628							-1.94126	0.00253566	0.99493				-2.82406	0.000361577	0.999927	-4.16056	2.72863e-05	0.999999
246519_at	pollen Ole e 1 allergen and extensin family protein	AT5G15780				-2.22384	0.00119243	0.970329													-1.56402	0.00299888	0.966019							1.37806	0.0139653	0.972669				2.12295	0.000234379	0.999707
246520_at	zinc finger (C3HC4-type RING finger) family protein	AT5G15790	1.85915	0.00124178	0.989188																															-1.45192	0.0250217	0.988543
246521_at	N2,N2-dimethylguanosine tRNA methyltransferase family protein	AT5G15810																									-1.45886	0.0146345	0.974678				-1.43732	0.0287381	0.984269	1.51366	0.00108535	0.998281
246522_at	ATBZIP3 (ARABIDOPSIS THALIANA BASIC LEUCINE-ZIPPER 3); DNA binding / transcription factor	AT5G15830				1.96872	0.00366421	0.96503				-3.96301	3.69198e-05	0.98415													-2.74955	0.0008534	0.999236	-1.55876	0.00897308	0.981526				2.39298	7.20347e-05	0.999916
246523_at	COL1 (CONSTANS-LIKE 1); transcription factor/ zinc ion binding	AT5G15850							2.13735	3.97348e-05	0.99984																1.56612	0.000679856	0.99809
246524_at	ATPCME (PRENYLCYSTEINE METHYLESTERASE); prenylcysteine methylesterase	AT5G15860				2.51238	0.00133213	0.979716	3.36627	1.29708e-05	0.999935	-2.48753	0.000352444	0.963276				2.15946	0.000322185	0.998007							3.56968	8.66585e-06	0.999964				11.4288	8.5517e-08	1	8.45713	7.18335e-10	1
246525_at	CO (CONSTANS); transcription factor/ zinc ion binding	AT5G15840
246526_at	GLIP7 (GDSL-motif lipase 7); carboxylesterase	AT5G15720
246527_at	RNA-binding S4 domain-containing protein	AT5G15750													-1.86198	0.00146742	0.980014	-1.30908	0.0166103	0.970222				-1.81654	0.000735445	0.985983	-1.69601	0.000486688	0.998592				-1.68508	0.00125764	0.99801	2.91322	1.33789e-08	1
246528_at	mitochondrial substrate carrier family protein	AT5G15640
246529_at	serine/threonine protein kinase, putative	AT5G15730	-1.62568	0.00515467	0.991745																												-1.91081	0.000588452	0.998569
246530_at	unknown protein	AT5G15725
246531_at	SEP1 (SEPALLATA1); DNA binding / transcription factor	AT5G15800
246532_at	glycosyl hydrolase family 81 protein	AT5G15870	-1.56598	0.00614918	0.985209				2.31045	0.00344606	0.992702	2.51273	0.00335687	0.99403	4.0877	0.000265182	0.998065													-2.16322	0.000170576	0.999219				2.0485	0.000433559	0.99926
246533_at	similar to hypothetical protein [Cleome spinosa] (GB:ABD96950.1); contains InterPro domain Polyadenylate-binding protein/Hyperplastic disc protein; (InterPro:IPR002004)	AT5G15880																																		1.27449	0.0397615	0.972971
246534_at	similar to unknown protein [Arabidopsis thaliana] (TAIR:AT5G15900.1); similar to hypothetical protein [Cleome spinosa] (GB:ABD96865.1); contains InterPro domain Protein of unknown function DUF231, plant (InterPro:IPR004253)	AT5G15890
246535_at	similar to unknown protein [Arabidopsis thaliana] (TAIR:AT5G15890.1); similar to unnamed protein product [Vitis vinifera] (GB:CAO49265.1); contains InterPro domain Protein of unknown function DUF231, plant (InterPro:IPR004253)	AT5G15900
246536_at	structural maintenance of chromosomes (SMC) family protein (MSS2)	AT5G15920																															-1.8818	0.00647657	0.99242
246537_at	oxidoreductase	AT5G15940
246538_at	40S ribosomal protein S19 (RPS19B)	AT5G15520																-1.67441	0.00094251	0.997275													-1.44376	0.0251911	0.975973	-1.36671	0.0168882	0.991436
246539_at	MUB2 (MEMBRANE-ANCHORED UBIQUITIN-FOLD PROTEIN 2)	AT5G15460																																		-1.46621	0.0122303	0.995709
246540_at	SP1L4 (SPIRAL1-LIKE4)	AT5G15600							2.62947	2.57344e-06	0.999818																2.11582	2.99721e-05	0.999242
246541_at	U-box domain-containing protein	AT5G15400																																		-2.2339	1.28726e-05	0.999994
246542_at	similar to unknown protein [Arabidopsis thaliana] (TAIR:AT3G01320.1); similar to paired amphipathic helix repeat-containing protein [Arabidopsis thaliana] (TAIR:AT1G70060.1); similar to ATSIN3/SIN3 (Arabidopsis thaliana sin3 homolog) [Arabidopsis thaliana] (TAIR:AT1G24190.1); similar to unnamed protein product [Vitis vinifera] (GB:CAO40976.1); similar to hypothetical protein OsJ_000071 [Oryza sat…	AT5G15020	-2.36674	0.00010518	0.99921																															-1.662	0.00290162	0.998693
246543_at	Identical to Putative LOB domain-containing protein 34 (LBD34) [Arabidopsis Thaliana] (GB:P59469); similar to LBD4 (LOB DOMAIN-CONTAINING PROTEIN 4) [Arabidopsis thaliana] (TAIR:AT1G31320.1); similar to unnamed protein product [Vitis vinifera] (GB:CAO47085.1); contains InterPro domain Lateral organ boundaries, LOB (InterPro:IPR004883)	AT5G15060
246544_at	PIN8 (PIN-FORMED 8); auxin:hydrogen symporter/ transporter	AT5G15100
246545_at	pectate lyase family protein	AT5G15110
246546_at	porin, putative / voltage-dependent anion-selective channel protein, putative	AT5G15090							1.49081	0.00202414	0.993003																						1.38269	0.00972096	0.988714	3.41079	1.01275e-09	1
246547_at	amine oxidase/ copper ion binding / quinone binding	AT5G14970							-1.41738	0.00907998	0.988254																									-1.45524	0.00349466	0.99953
246548_at	heavy-metal-associated domain-containing protein	AT5G14910							-1.33835	0.00852692	0.971972
246549_at	glycosyltransferase family 14 protein / core-2/I-branching enzyme family protein	AT5G15050
246550_at	gibberellin-regulated family protein	AT5G14920	-1.82169	0.00406457	0.995539	-2.25038	0.000807452	0.986688	-3.26884	0.000340992	0.999759				-2.14327	0.00159447	0.974993	-1.76135	0.0117002	0.97926				-1.88938	0.00276314	0.963624	-8.28951	3.4031e-05	0.999998
246551_at	acid phosphatase/ oxidoreductase/ transition metal ion binding	AT5G15070
246552_at	unknown protein	AT5G15420
246553_at	EDL1 (EID1-LIKE 1)	AT5G15440																															-5.84053	8.44501e-07	0.999999
246554_at	APG6/CLPB-P/CLPB3 (ALBINO AND PALE GREEN 6); ATP binding / ATPase	AT5G15450	1.2963	0.0081611	0.974037				1.62802	0.000345708	0.996793							1.37733	0.00557143	0.972398							1.95545	2.01393e-05	0.999597				7.32992	9.32483e-11	1	7.30597	4.17666e-13	1
246555_at	GAUT14 (Galacturonosyltransferase 14); polygalacturonate 4-alpha-galacturonosyltransferase/ transferase, transferring glycosyl groups / transferase, transferring hexosyl groups	AT5G15470																															-3.13646	5.45531e-05	0.999804	-3.54127	2.07265e-05	0.999984
246556_at	zinc finger (C2H2 type) family protein	AT5G15480
246557_at	similar to unknown protein [Arabidopsis thaliana] (TAIR:AT3G01015.1); similar to unnamed protein product [Vitis vinifera] (GB:CAO15061.1); contains InterPro domain Targeting for Xklp2 (InterPro:IPR009675)	AT5G15510																																		-1.72123	0.0173051	0.996585
246558_at	EMB2773 (EMBRYO DEFECTIVE 2773); binding / protein binding / zinc ion binding	AT5G15540							-1.51944	0.0119287	0.975263
246559_at	transducin family protein / WD-40 repeat family protein	AT5G15550																									-2.57306	0.000347831	0.999209							3.52614	1.58951e-07	0.999999
246560_at	similar to unknown protein [Arabidopsis thaliana] (TAIR:AT3G02125.1)	AT5G15560
246561_at	similar to DNA binding [Arabidopsis thaliana] (TAIR:AT3G02160.1); similar to hypothetical protein [Vitis vinifera] (GB:CAN79809.1); contains InterPro domain Bromodomain transcription factor (InterPro:IPR006565)	AT5G15570																																		2.42235	2.19657e-06	0.999976
246562_at	LNG1 (LONGIFOLIA1)	AT5G15580																-2.25305	0.000571504	0.998856							-3.10887	8.06747e-05	0.999946				-1.95602	0.00614002	0.985303	-3.10707	7.15369e-05	0.999994
246563_at	unknown protein	AT5G15581
246564_at	proteasome family protein	AT5G15610																																		1.74896	5.50002e-06	0.99994
246565_at	BCCP2 (biotin carboxyl carrier protein 2); biotin binding	AT5G15530	1.71512	0.0110577	0.97027																															-1.40914	0.0383244	0.983074
246566_at	proton-dependent oligopeptide transport (POT) family protein	AT5G14940																2.54972	0.000418176	0.998277													-2.04867	0.00518277	0.992471	-1.43551	0.0315209	0.972658
246567_at	ATGMII/GMII (GOLGI ALPHA-MANNOSIDASE II); alpha-mannosidase	AT5G14950																															-1.92922	0.000801132	0.997493	-1.5494	0.00324377	0.998546
246568_at	DEL2/E2FD/E2L1 (DP-E2F-LIKE 2); DNA binding / transcription factor	AT5G14960	1.03956	0.0171712	0.962529				-1.97386	0.00121658	0.998903																			1.05282	0.0104153	0.970215				-2.2104	0.00045693	0.999957
246569_at	esterase/lipase/thioesterase family protein	AT5G14980
246570_at	similar to myosin heavy chain-related [Arabidopsis thaliana] (TAIR:AT2G34730.1); similar to unnamed protein product [Vitis vinifera] (GB:CAO68951.1)	AT5G14990
246571_at	no_match	no_match
246572_at	pentatricopeptide (PPR) repeat-containing protein	AT5G15010
246573_at	copper ion binding	AT1G31690																2.27115	7.18561e-05	0.998683
246574_at	copper amine oxidase, putative	AT1G31670
246575_at	similar to unknown [Populus trichocarpa] (GB:ABK93690.1); contains InterPro domain Bystin (InterPro:IPR007955)	AT1G31660																-1.61704	0.0107502	0.985388							-2.68256	0.000229113	0.999642				-1.62352	0.00270043	0.992827	2.94238	2.68253e-07	0.999997
246576_at	ATROPGEF14/ROPGEF14 (KINASE PARTNER PROTEIN-LIKE); Rho guanyl-nucleotide exchange factor/	AT1G31650
246577_at	AGL92; DNA binding / transcription factor	AT1G31640
246578_at	AGL86; DNA binding / transcription factor	AT1G31630
246579_at	unknown protein	AT1G31620
246580_at	ABC transporter family protein	AT1G31770																1.5128	0.0120404	0.975767
246581_at	SWIB complex BAF60b domain-containing protein	AT1G31760
246582_at	proline-rich family protein	AT1G31750
246583_at	protein kinase family protein	AT5G14720																																		-5.83458	2.95158e-07	1
246584_at	similar to unknown protein [Arabidopsis thaliana] (TAIR:AT3G01513.1); similar to unnamed protein product [Vitis vinifera] (GB:CAO64332.1); similar to hypothetical protein [Vitis vinifera] (GB:CAN65788.1)	AT5G14730																																		2.93384	3.75652e-05	0.999999
246585_at	ATMYB66/WER/WER1 (WEREWOLF 1); DNA binding / protein binding / transcription factor/ transcription regulator	AT5G14750
246586_at	pentatricopeptide (PPR) repeat-containing protein	AT5G14770
246587_at	transposable element gene	AT5G14830
246588_at	no_match	no_match
246589_at	transferase, transferring glycosyl groups	AT5G14860
246590_at	ATCNGC18/CNGC18 (CYCLIC NUCLEOTIDE-GATED CHANNEL 18); calmodulin binding / cyclic nucleotide binding / ion channel	AT5G14870
246591_at	potassium transporter, putative	AT5G14880							1.35241	0.0210223	0.97428							1.32364	0.00606724	0.981628							-1.3174	0.019944	0.968011							-1.89702	0.000128073	0.999945
246592_at	NHL repeat-containing protein	AT5G14890
246593_at	binding	AT5G14790	-1.52869	0.0177609	0.963262																												-1.94436	0.00386764	0.992973	-1.61976	0.00723681	0.996763
246594_at	P5CR (PYRROLINE-5- CARBOXYLATE (P5C) REDUCTASE); pyrroline-5-carboxylate reductase	AT5G14800																															1.51277	0.0087079	0.986279	2.25459	4.13049e-06	0.999996
246595_at	FDH (FORMATE DEHYDROGENASE); NAD binding / binding / catalytic/ cofactor binding / oxidoreductase, acting on the CH-OH group of donors, NAD or NADP as acceptor	AT5G14780	-1.53107	0.0123368	0.979779				-1.94478	0.00163476	0.996725																1.51735	0.00787077	0.976882							-2.96643	8.69337e-05	0.999993
246596_at	CA2 (BETA CARBONIC ANHYDRASE 2); carbonate dehydratase/ zinc ion binding	AT5G14740							1.22028	0.00249854	0.993716																									1.20718	0.00198458	0.998354
246597_at	AO (L-ASPARTATE OXIDASE); L-aspartate oxidase	AT5G14760	2.08865	5.45276e-05	0.999636				15.1587	4.67632e-08	1																			-1.69121	0.000670072	0.998854	-2.54361	1.54565e-05	0.999912	1.60191	0.0114995	0.992344
246598_at	mannosyltransferase, putative	AT5G14850																																		-2.28975	0.000287941	0.999888
246599_at	helicase associated (HA2) domain-containing protein	AT5G14900
246600_at	SAG101 (SENESCENCE-ASSOCIATED GENE 101); triacylglycerol lipase	AT5G14930																															-2.36111	0.00812228	0.990652
246601_at	copper amine oxidase, putative	AT1G31710							-1.72271	0.020131	0.970925							3.38699	4.58668e-07	0.999904							-1.92097	0.0103459	0.986568				-1.52765	0.0163686	0.981857	-2.0414	0.00595733	0.998443
246602_at	copper amine oxidase, putative	AT1G31710							-1.55088	0.0015189	0.996784							5.42642	1.45107e-07	0.999999							-1.61375	0.00104685	0.998105				1.12534	0.0330052	0.96384	-1.48564	0.0031119	0.997884
246603_at	copper ion binding	AT1G31690																3.51359	3.22761e-05	0.996747							4.39134	2.79738e-05	0.99885	1.51327	0.00970812	0.968747				-3.13809	0.0268865	0.990413
246604_at	no_match	no_match
246605_at	transposable element gene	AT5G35340
246606_at	no_match	no_match
246607_at	carbohydrate binding / kinase	AT5G35370																1.35959	0.0025113	0.995068
246608_at	protein kinase family protein	AT5G35380
246609_at	leucine-rich repeat transmembrane protein kinase, putative	AT5G35390
246610_at	no_match	no_match																															-1.22465	1.3673e-05	0.999919
246611_at	MBD02 (methyl-CpG-binding domain 2); DNA binding	AT5G35330							-1.56655	0.00162612	0.996782
246612_at	similar to hypothetical protein [Vitis vinifera] (GB:CAN60849.1)	AT5G35320																												30.9614	0.000350224	0.999999	252.199	4.28087e-10	1	94.7926	8.86768e-10	1
246613_at	CAC2 (acetyl co-enzyme A carboxylase biotin carboxylase subunit)	AT5G35360																																		-1.5348	0.00132138	0.999664
246614_at	SOS2 (SALT OVERLY SENSITIVE 2); kinase	AT5G35410																																		-1.73456	0.00450799	0.994184
246615_at	transposable element gene	AT5G35420
246616_at	aspartyl protease family protein	AT5G36260
246617_at	pseudogene of dehydroascorbate reductase	AT5G36270
246618_at	similar to MTACP2 (MITOCHONDRIAL ACYL CARRIER PROTEIN 2), acyl carrier [Arabidopsis thaliana] (TAIR:AT1G65290.1); similar to unknown [Populus trichocarpa] (GB:ABK93677.1)	AT5G36280	1.09038	0.00171559	0.993763																												1.05475	0.00798246	0.985241
246619_at	similar to unknown protein [Arabidopsis thaliana] (TAIR:AT1G25520.1); similar to unnamed protein product [Vitis vinifera] (GB:CAO22988.1); contains InterPro domain Protein of unknown function UPF0016; (InterPro:IPR001727)	AT5G36290	-2.02104	2.01671e-05	0.999851																						-1.39486	0.00876275	0.977082				1.53813	0.00279575	0.990425
246620_at	CYP81D1 (CYTOCHROME P450 91A1); oxygen binding	AT5G36220																19.2028	1.31267e-09	1
246621_at	eIF4-gamma/eIF5/eIF2-epsilon domain-containing protein	AT5G36230	-1.34078	0.00933502	0.974236																															-1.32773	0.0101719	0.994415
246622_at	protein phosphatase 2C, putative / PP2C, putative	AT5G36250	-1.5258	0.00664962	0.986145																															-1.42512	0.0146253	0.992801
246623_at	ATNUC-L1/PARL1 (PARALLEL 1); nucleic acid binding	AT1G48920				-1.72547	0.00228038	0.960535										-1.38536	0.0243443	0.968887							-1.63455	0.00402678	0.992881				-1.98051	9.56149e-05	0.999812
246624_at	YUC10; monooxygenase	AT1G48910
246625_at	similar to unknown protein [Arabidopsis thaliana] (TAIR:AT3G06080.2); similar to unnamed protein product [Vitis vinifera] (GB:CAO46440.1); contains InterPro domain Protein of unknown function DUF231, plant (InterPro:IPR004253)	AT1G48880
246626_at	WD-40 repeat family protein	AT1G48870
246627_s_at	[AT2G45300, 3-phosphoshikimate 1-carboxyvinyltransferase / 5-enolpyruvylshikimate-3-phosphate / EPSP synthase];[AT1G48860, 3-phosphoshikimate 1-carboxyvinyltransferase, putative / 5-enolpyruvylshikimate-3-phosphate, putative / EPSP synthase, putative]	AT2G45300;AT1G48860	1.28081	0.0123353	0.975341																												-1.37629	0.015436	0.985361	-1.91963	2.12578e-05	0.999983
246628_at	signal recognition particle 54 kDa protein 3 / SRP54 (SRP-54C)	AT1G48900	1.22648	0.0280133	0.961573																															-1.22634	0.0468302	0.97435
246629_at	similar to unknown protein [Arabidopsis thaliana] (TAIR:AT1G50790.1); similar to unnamed protein product [Vitis vinifera] (GB:CAO38989.1); contains InterPro domain Protein of unknown function DUF1723 (InterPro:IPR013541)	AT1G50750
246630_at	similar to unnamed protein product [Vitis vinifera] (GB:CAO38919.1); contains domain PTHR13673 (PTHR13673)	AT1G50730
246631_at	similar to unknown protein [Arabidopsis thaliana] (TAIR:AT3G20510.1); similar to unnamed protein product [Vitis vinifera] (GB:CAO38976.1); contains InterPro domain Protein of unknown function UPF0136, Transmembrane; (InterPro:IPR005349)	AT1G50740	-1.54438	0.00482494	0.987572				2.29746	2.91451e-05	0.999921	2.44881	0.00149962	0.991751	3.59261	0.00109281	0.997859																2.26668	6.73264e-05	0.999761	1.64709	8.20123e-05	0.999727
246632_at	pentatricopeptide (PPR) repeat-containing protein	AT1G29710																															-2.6475	0.000303216	0.999866	-3.07961	4.12726e-05	0.999997
246633_at	protein kinase family protein	AT1G29720	1.59452	0.00204738	0.993229				2.40568	5.24264e-05	0.999466																									-7.65413	2.85227e-05	0.999992
246634_at	epsilon-adaptin, putative	AT1G31730	-1.55829	0.000343184	0.99672
246635_at	similar to unknown protein [Arabidopsis thaliana] (TAIR:AT4G19370.1); similar to unknown [Picea sitchensis] (GB:ABK21519.1); similar to Os02g0703300 [Oryza sativa (japonica cultivar-group)] (GB:NP_001047854.1); contains InterPro domain Protein of unknown function DUF1218 (InterPro:IPR009606)	AT1G31720	1.04718	0.000261537	0.998263				-1.08653	0.0152781	0.966917							-1.07078	0.0174553	0.96464										1.05597	0.00593142	0.980133	1.04464	0.00228727	0.995333
246636_at	ATPAP26/PAP26 (purple acid phosphatase 26); acid phosphatase/ protein serine/threonine phosphatase	AT5G34850
246637_at	zinc knuckle (CCHC-type) family protein	AT5G34870
246638_at	transposable element gene	AT5G34880
246639_x_at	transposable element gene	AT5G34895
246640_x_at	transposable element gene	AT5G34900
246641_s_at	[AT5G34883, similar to unknown protein [Arabidopsis thaliana] (TAIR:AT5G34885.1)];[AT5G34885, similar to unknown protein [Arabidopsis thaliana] (TAIR:AT5G34883.1); contains InterPro domain Protein of unknown function DUF784, Arabidopsis thaliana (InterPro:IPR008502)];[AT5G34908, Encodes a ECA1 gametogenesis related family protein]	AT5G34883;AT5G34885;AT5G34908
246642_s_at	[AT5G59620, transposable element gene];[AT5G34920, transposable element gene]	AT5G59620;AT5G34920
246643_s_at	[AT3G42730, transposable element gene];[AT2G14770, transposable element gene];[AT3G24390, transposable element gene];[AT1G27780, transposable element gene];[AT1G25886, transposable element gene];[AT4G08880, transposable element gene];[AT1G34740, transposable element gene];[AT4G05280, transposable element gene];[AT1G52020, transposable element gene];[AT4G03300, transposable element gene];[AT5G3564…	AT3G42730;AT2G14770;AT3G24390;AT1G27780;AT1G25886;AT4G08880;AT1G34740;AT4G05280;AT1G52020;AT4G03300;AT5G35643;AT5G34990;AT2G05560;AT5G36860
246644_at	peptidyl-prolyl cis-trans isomerase	AT5G35100																												1.41835	0.00330203	0.992545	2.0067	3.93282e-05	0.999716	2.11984	1.00004e-06	0.99999
246645_at	protein binding	AT5G35080																1.74264	9.52539e-05	0.998058													1.6035	0.0127731	0.981559	2.16964	2.6532e-06	0.999979
246646_at	unknown protein	AT5G35090
246647_at	transposable element gene	AT5G35130
246648_at	transposable element gene	AT5G35140
246649_at	transposable element gene	AT5G35150
246650_at	endomembrane protein 70, putative	AT5G35160																															-1.42066	0.0196576	0.968562	-1.73629	0.00031278	0.999815
246651_at	adenylate kinase family protein	AT5G35170							-1.38127	0.0097137	0.968853																									-1.38396	0.00335846	0.997255
246652_at	proline-rich extensin-like family protein	AT5G35190
246653_at	epsin N-terminal homology (ENTH) domain-containing protein	AT5G35200	-1.73954	0.0010927	0.993446
246654_s_at	[AT5G35220, EGY1 (ETHYLENE-DEPENDENT GRAVITROPISM-DEFICIENT AND YELLOW-GREEN 1); sterol regulatory element-binding protein site 2 protease];[AT5G35210, peptidase M50 family protein / sterol-regulatory element binding protein (SREBP) site 2 protease family protein]	AT5G35220;AT5G35210																																		-1.57444	0.000410417	0.999843
246655_at	unknown protein	AT5G35230
246656_at	transposable element gene	AT5G35240
246657_at	transposable element gene	AT5G35250
246658_at	transposable element gene	AT5G35260
246659_at	transposable element gene	AT5G35270
246660_at	similar to EDR2 (enhanced disease resistance 2), lipid binding [Arabidopsis thaliana] (TAIR:AT4G19040.1); similar to predicted protein [Physcomitrella patens subsp. patens] (GB:EDQ67957.1); similar to hypothetical protein OsI_028351 [Oryza sativa (indica cultivar-group)] (GB:EAZ07119.1); similar to hypothetical protein OsJ_026351 [Oryza sativa (japonica cultivar-group)] (GB:EAZ42868.1); contains …	AT5G35180																									1.7352	0.000246652	0.999481	1.30022	0.010161	0.981839				-2.81089	1.7214e-06	1
246661_at	transposable element gene	AT5G35280
246662_at	unknown protein	AT5G35290
246663_at	contains InterPro domain Somatomedin B (InterPro:IPR001212)	AT5G35300
246664_at	transposable element gene	AT5G34800	1.27824	0.00843484	0.976117																									1.40186	0.000809087	0.993458
246665_s_at	[AT4G04140, transposable element gene];[AT5G34820, transposable element gene]	AT4G04140;AT5G34820
246666_at	similar to SLL3 ORF2 protein [Brassica napus var. napus] (GB:CAB89177.1)	AT5G34830
246667_at	transposable element gene	AT5G34840
246668_at	no_match	no_match
246669_at	galactinol synthase, putative	AT5G30500
246670_at	unknown protein	AT5G30520
246671_at	transposable element gene	AT5G30450
246672_at	transposable element gene	AT5G30470
246673_at	RPS1 (ribosomal protein S1); RNA binding	AT5G30510																															-1.31629	0.0101016	0.980899	-1.53009	0.000323104	0.99985
246674_at	similar to unknown [Populus trichocarpa] (GB:ABK95758.1); contains InterPro domain Bucentaur or craniofacial development (InterPro:IPR011421)	AT5G30490																																		2.0516	1.67898e-05	0.999746
246675_at	pseudogene, hypothetical protein	AT5G30420
246676_at	transposable element gene	AT5G30440
246677_at	transposable element gene	AT5G30380
246678_at	transposable element gene	AT5G33200
246679_at	transposable element gene	AT5G33240
246680_at	no_match	no_match
246681_at	chloride channel-like (CLC) protein, putative	AT5G33280																																		-1.64292	0.000953986	0.997509
246682_at	XGD1 (XYLOGALACTURONAN DEFICIENT 1); catalytic	AT5G33290																									1.94196	0.000694026	0.997354				-3.53561	0.00588078	0.99642	-2.34294	0.000292248	0.999883
246683_at	chromosome-associated kinesin-related	AT5G33300
246684_at	CDR1 (CONSTITUTIVE DISEASE RESISTANCE 1); aspartic-type endopeptidase/ pepsin A	AT5G33340
246685_at	pseudogene, similar to P0406H10.5, nucleoid DNA-binding protein cnd41, chloroplast - Nicotiana tabacum, PIR:T01996; blastp match of 37% identity and 1.5e-57 P-value to GP|9711879|dbj|BAB07973.1||AP002524 P0406H10.5 {Oryza sativa (japonica cultivar-group)}	AT5G33350
246686_at	transposable element gene	AT5G33380
246687_at	GDSL-motif lipase/hydrolase family protein	AT5G33370																									-1.81998	0.0187891	0.979862							-4.933	0.000358113	0.999993
246688_at	transposable element gene	AT5G34450
246689_at	transposable element gene	AT5G34460
246690_at	no_match	no_match
246691_at	transposable element gene	AT5G34790
246692_at	no_match	no_match
246693_at	similar to nucleic acid binding / zinc ion binding [Arabidopsis thaliana] (TAIR:AT4G06479.1)	AT5G29070
246694_at	no_match	no_match
246695_at	transposable element gene	AT5G29090
246696_at	transposable element gene	AT5G29100
246697_at	unknown protein	AT5G29210
246698_at	transposable element gene	AT5G30480
246699_at	similar to unknown protein [Arabidopsis thaliana] (TAIR:AT3G22510.1); similar to hypothetical protein [Ipomoea trifida] (GB:AAS79569.1); contains domain PTHR21250 (PTHR21250)	AT5G27990																-1.61566	0.00145715	0.993261																2.2754	3.12024e-07	0.999994
246700_at	cysteine synthase, putative / O-acetylserine (thiol)-lyase, putative / O-acetylserine sulfhydrylase, putative	AT5G28030																1.97244	0.00816145	0.984452							1.59774	0.0156665	0.970187
246701_at	ATCYSD2 (Arabidopsis thaliana cysteine synthase D2); cysteine synthase	AT5G28020							-1.51831	0.00437594	0.991137																-1.40133	0.011286	0.988526							-2.22056	4.81785e-05	0.999996
246702_at	cytidine/deoxycytidylate deaminase family protein	AT5G28050
246703_at	WNK9 (Arabidopsis WNK kinase 9); kinase	AT5G28080
246704_at	unknown protein	AT5G28090
246705_x_at	[AT5G28120, transposable element gene];[AT5G28110, transposable element gene]	AT5G28120;AT5G28110
246706_at	transposable element gene	AT5G28130
246707_at	transposable element gene	AT5G28140
246708_at	similar to unknown protein [Arabidopsis thaliana] (TAIR:AT3G04860.1); similar to hypothetical protein [Vitis vinifera] (GB:CAN64151.1); contains InterPro domain Protein of unknown function DUF868, plant (InterPro:IPR008586)	AT5G28150																															-2.19816	0.00018955	0.999642	-1.41513	0.0011714	0.998337
246709_s_at	[AT5G28160, kelch repeat-containing F-box family protein];[AT5G28180, kelch repeat-containing F-box family protein]	AT5G28160;AT5G28180
246710_at	transposable element gene	AT5G28170
246711_at	unknown protein	AT5G28190
246712_at	no_match	no_match
246713_at	mRNA capping enzyme family protein	AT5G28210
246714_at	binding	AT5G28220
246715_at	pseudogene, similar to glucose-6-phosphate/phosphate-translocator precursor, contains similarity to glucose-6-phosphate/phosphate-translocator precursors; blastp match of 78% identity and 1.6e-75 P-value to GP|2997591|gb|AAC08525.1||AF020814 glucose-6-phosphate/phosphate-translocator precursor {Pisum sativum}	AT5G28230
246716_s_at	[AT5G28960, similar to unknown protein [Arabidopsis thaliana] (TAIR:AT5G28910.2); similar to unknown protein [Arabidopsis thaliana] (TAIR:AT5G28910.1); similar to unnamed protein product [Vitis vinifera] (GB:CAO44656.1)];[AT5G28910, similar to unknown protein [Arabidopsis thaliana] (TAIR:AT5G28960.1); similar to unnamed protein product [Vitis vinifera] (GB:CAO44656.1)]	AT5G28960;AT5G28910
246717_at	unknown protein	AT5G28920
246718_at	transposable element gene	AT5G28930
246719_at	transposable element gene	AT5G28940
246720_at	similar to unknown protein [Arabidopsis thaliana] (TAIR:AT5G41980.1); similar to hypothetical protein [Vitis vinifera] (GB:CAN67849.1); contains domain PTHR22930 (PTHR22930)	AT5G28950
246721_at	no_match	no_match
246722_at	transposable element gene	AT5G29020
246723_at	pseudogene, hypothetical protein	AT5G29030
246724_at	myb family transcription factor	AT5G29000
246725_at	pseudogene, hypothetical protein	AT5G29040
246726_at	similar to unknown protein [Arabidopsis thaliana] (TAIR:AT2G11015.1)	AT5G29050
246727_at	Bet v I allergen family protein	AT5G28010
246728_at	transcription regulator	AT5G28040	-1.32508	0.0261548	0.966737																												-1.71832	0.00475885	0.986213	1.47009	0.000744201	0.995993
246729_at	unknown protein	AT5G28070
246730_at	40S ribosomal protein S24 (RPS24B)	AT5G28060																-1.59575	0.000337857	0.996945																1.2276	0.0119	0.976013
246731_at	ACBP5 (ACYL-COA BINDING PROTEIN 5); acyl-CoA binding	AT5G27630
246732_at	PWWP domain-containing protein	AT5G27650																																		1.59294	0.00219346	0.99655
246733_at	serine-type peptidase/ trypsin	AT5G27660																															51.6309	6.74465e-09	1	45.0219	2.90351e-10	1
246734_at	RECQSIM (Arabidopsis RecQ helicase sim); ATP-dependent helicase	AT5G27680
246735_at	HTA7; DNA binding	AT5G27670																												1.44976	0.000663772	0.993455
246736_at	similar to unnamed protein product [Vitis vinifera] (GB:CAO17622.1)	AT5G27560
246737_at	similar to unnamed protein product [Vitis vinifera] (GB:CAO17522.1)	AT5G27710
246738_at	EMB2775 (EMBRYO DEFECTIVE 2775); DNA binding / nucleoside-triphosphatase/ nucleotide binding	AT5G27740																																		-2.05753	0.000290789	0.99997
246739_at	ATP binding / aminoacyl-tRNA ligase/ nucleotide binding	AT5G27800																															1.05657	0.0317466	0.966163
246740_at	sequence-specific DNA binding / transcription factor	AT5G27810
246741_at	EMB1644 (EMBRYO DEFECTIVE 1644)	AT5G27720																																		1.24205	0.0250136	0.98539
246742_at	TOPP8 (Type one serine/threonine protein phosphatase 8); protein serine/threonine phosphatase	AT5G27840
246743_at	F-box family protein	AT5G27750
246744_at	hypoxia-responsive family protein	AT5G27760
246745_at	60S ribosomal protein L22 (RPL22C)	AT5G27770																-1.56428	0.00102037	0.998627							-1.44156	0.00827581	0.986382				-1.27972	0.0415642	0.966949
246746_at	ribosomal protein L18 family protein	AT5G27820	1.27931	0.0183038	0.970518													-1.44387	0.0242507	0.964853
246747_at	40S ribosomal protein S21 (RPS21C)	AT5G27700																-1.73232	0.000198129	0.999065										1.35679	0.000667875	0.997317				1.28503	0.00552975	0.992232
246748_at	similar to unknown protein [Arabidopsis thaliana] (TAIR:AT5G47900.1); similar to Os01g0931100 [Oryza sativa (japonica cultivar-group)] (GB:NP_001045294.1); similar to hypothetical protein OsI_004939 [Oryza sativa (indica cultivar-group)] (GB:EAY77092.1)	AT5G27730							-1.40819	0.0160902	0.963859																			1.35106	0.00563226	0.979336				-1.37263	0.0103221	0.994886
246749_at	similar to hypothetical protein [Vitis vinifera] (GB:CAN74239.1); contains InterPro domain Folate receptor (InterPro:IPR004269)	AT5G27830																																		-1.40713	0.00871819	0.995004
246750_at	no_match	no_match
246751_at	pectinesterase family protein	AT5G27870
246752_at	no_match	no_match
246753_at	no_match	no_match
246754_at	CCAAT-box binding transcription factor Hap5a, putative	AT5G27910
246755_at	F-box family protein	AT5G27920																																		-2.23801	0.0374283	0.975953
246756_at	protein phosphatase 2C, putative / PP2C, putative	AT5G27930							-2.50152	7.07206e-05	0.998771							1.64889	0.000409953	0.994859							2.84928	0.000236209	0.999721				-1.79105	0.00964343	0.990608	-2.19915	0.00012809	0.999722
246757_at	WPP3 (WPP domain protein 3)	AT5G27940
246758_at	60S ribosomal protein L18 (RPL18C)	AT5G27850	1.22579	0.0149466	0.966272													-1.54861	0.000389985	0.997906							-1.39963	0.00430377	0.98685							1.26512	0.00407838	0.993553
246759_at	kinesin motor protein-related	AT5G27950																																		-1.99325	0.000483564	0.999824
246760_at	binding	AT5G27970
246761_at	seed maturation family protein	AT5G27980
246762_at	CYCH;1 (CYCLIN H;1); cyclin-dependent protein kinase/ protein binding / protein kinase	AT5G27620	1.50177	0.0106314	0.966203																															1.70229	0.00215918	0.997829
246763_at	NHX1 (NA+/H+ EXCHANGER); sodium ion transmembrane transporter/ sodium:hydrogen antiporter	AT5G27150							1.5355	0.000644588	0.995733																1.84322	0.000171296	0.999474
246764_s_at	[AT2G27780, binding];[AT2G13640, Golgi GDP mannose transporter (GONST1)];[AT5G27310, similar to unknown protein [Arabidopsis thaliana] (TAIR:AT2G27780.1); similar to hypothetical protein 27.t00084 [Brassica oleracea] (GB:ABD65078.1); contains InterPro domain Transcription elongation factor, TFIIS/CRSP70, N-terminal, sub-type; (InterPro:IPR003617)]	AT2G27780;AT2G13640;AT5G27310
246765_at	similar to unknown protein [Arabidopsis thaliana] (TAIR:AT3G05130.1); similar to unnamed protein product [Vitis vinifera] (GB:CAO68600.1); contains InterPro domain Prefoldin (InterPro:IPR009053)	AT5G27330																									-1.62007	0.00813214	0.985165				-1.62511	0.0239088	0.962225	-1.42026	0.0364794	0.979165
246766_at	unknown protein	AT5G27340
246767_at	P-P-bond-hydrolysis-driven protein transmembrane transporter	AT5G27395																									-2.29559	0.000198827	0.999428
246768_at	similar to unnamed protein product [Vitis vinifera] (GB:CAO17659.1); contains domain SSF53335 (SSF53335); contains domain PTHR23109 (PTHR23109)	AT5G27400																															1.72414	0.00210333	0.997177	2.43122	1.80128e-07	0.999999
246769_at	unknown protein	AT5G27440
246770_at	pentatricopeptide (PPR) repeat-containing protein	AT5G27460																															2.0419	0.00122324	0.996829	5.60677	2.9588e-09	1
246771_at	no_match	no_match
246772_at	integral membrane Yip1 family protein	AT5G27490
246773_at	protein kinase family protein	AT5G27510
246774_at	glycoside hydrolase family 28 protein / polygalacturonase (pectinase) family protein	AT5G27530																															1.19655	0.00299153	0.992055
246775_at	EMB2473 (EMBRYO DEFECTIVE 2473); GTP binding	AT5G27540
246776_at	pseudogene of kinesin motor protein-related	AT5G27550	1.04763	0.00119338	0.995523							1.15957	0.00196311	0.978409							1.21241	2.64286e-08	0.999976							1.0415	0.0153956	0.965916
246777_at	zinc finger (C3HC4-type RING finger) family protein	AT5G27420	-1.31877	0.00227628	0.991339							20.7556	0.000151373	0.999998	21.2804	2.75114e-05	0.999999													-1.30243	0.00199356	0.989981
246778_at	MK/MVK; mevalonate kinase	AT5G27450	-1.51073	0.0124726	0.960081																															1.41746	0.0127571	0.988901
246779_at	mitochondrial substrate carrier family protein	AT5G27520																3.90982	1.43293e-06	0.999987
246780_at	seryl-tRNA synthetase / serine--tRNA ligase	AT5G27470
246781_at	SFP1; carbohydrate transmembrane transporter/ sugar:hydrogen ion symporter	AT5G27350	-2.61789	1.73113e-06	0.999977													1.87109	0.000265296	0.998558										-2.27868	5.41895e-06	0.999968	1.42811	0.0195096	0.965403	-1.71141	0.000423988	0.999767
246782_at	ATGID1C/GID1C (GA INSENSITIVE DWARF1C); hydrolase	AT5G27320							-2.37065	0.000703947	0.997836							2.30857	3.43119e-05	0.999076													2.20759	0.00149218	0.999191
246783_at	SFP2; carbohydrate transmembrane transporter/ sugar:hydrogen ion symporter	AT5G27360	-1.44382	0.00750316	0.976705													1.49551	0.00193549	0.991971							-1.93345	0.00110958	0.998356							1.49309	0.00147818	0.998022
246784_at	signal peptidase subunit family protein	AT5G27430																																		1.83322	5.56984e-06	0.999978
246785_at	GSH2/GSHB (GLUTATHIONE SYNTHETASE 2); glutathione synthase	AT5G27380	-1.5203	0.00040051	0.996051				-2.06373	4.82579e-05	0.999821							1.40702	0.004155	0.985154							-1.84008	9.1612e-05	0.99978	-1.37173	0.00196835	0.987627				-6.71673	6.82664e-08	1
246786_at	aminotransferase class IV family protein	AT5G27410																1.50204	0.00839387	0.975436
246787_s_at	[AT5G27570, WD-40 repeat family protein];[AT5G27945, transducin family protein / WD-40 repeat family protein]	AT5G27570;AT5G27945
246788_at	AGL89; transcription factor	AT5G27580
246789_at	LACS7 (LONG-CHAIN ACYL-COA SYNTHETASE 7)	AT5G27600	-1.93618	0.0173729	0.975831																									-1.98124	0.0146068	0.972296				-2.04536	0.00252374	0.999171
246790_at	DNA binding / transcription factor	AT5G27610
246791_at	zinc finger (DNL type) family protein	AT5G27280				-2.10293	0.00169378	0.966916	-6.15519	1.74636e-07	0.999999							1.26955	0.0145261	0.966935																-1.49443	0.00149043	0.999442
246792_at	similar to unknown protein [Arabidopsis thaliana] (TAIR:AT1G54680.1); similar to unknown protein [Arabidopsis thaliana] (TAIR:AT1G54680.2); similar to unnamed protein product [Vitis vinifera] (GB:CAO68604.1)	AT5G27290	1.42707	0.00108091	0.994455																									1.38022	0.0008406	0.99563				-1.50895	0.00195385	0.998788
246793_at	similar to transmembrane protein, putative [Arabidopsis thaliana] (TAIR:AT3G05010.1); similar to unnamed protein product [Vitis vinifera] (GB:CAO15118.1)	AT5G27210																												1.73312	0.0104557	0.969484
246794_s_at	[AT5G27010, binding];[AT5G06350, binding]	AT5G27010;AT5G06350	1.60631	0.0101308	0.975587
246795_at	unknown protein	AT5G27020
246796_at	similar to unknown protein [Arabidopsis thaliana] (TAIR:AT3G05830.1); similar to unnamed protein product [Vitis vinifera] (GB:CAO17354.1)	AT5G26770	-1.90527	0.000978243	0.997657							-2.11226	0.000801677	0.962294													1.74251	0.00800809	0.985622	-1.80083	0.00121488	0.995486
246797_at	unknown protein	AT5G26790
246798_at	zinc finger (GATA type) family protein	AT5G26930
246799_at	exonuclease family protein	AT5G26940																																		-1.58417	0.00323209	0.997348
246800_at	SHM2 (SERINE HYDROXYMETHYLTRANSFERASE 2); glycine hydroxymethyltransferase	AT5G26780	1.63938	0.000402444	0.997649																												-1.77967	0.00200449	0.995158	-3.41715	1.61367e-06	1
246801_at	threonyl-tRNA synthetase / threonine--tRNA ligase (THRRS)	AT5G26830	-2.20907	1.2709e-05	0.999559													-1.29045	0.0363608	0.96572													-1.378	0.0155524	0.981223	-1.60029	0.00136534	0.999809
246802_at	ATK4 (ARABIDOPSIS THALIANA KINESIN 4); microtubule motor	AT5G27000
246803_at	SYP41 (SYNTAXIN OF PLANTS 41); SNAP receptor	AT5G26980							-1.8577	0.00372152	0.992655																									-1.57796	0.0160749	0.989142
246804_at	no_match	no_match
246805_at	AGL101; transcription factor	AT5G27050
246806_at	WD-40 repeat family protein	AT5G27080
246807_at	ATGLR2.1 (Arabidopsis thaliana glutamate receptor 2.1)	AT5G27100
246808_at	pentatricopeptide (PPR) repeat-containing protein	AT5G27110
246809_s_at	[AT5G27140, SAR DNA-binding protein, putative];[AT5G27120, SAR DNA-binding protein, putative]	AT5G27140;AT5G27120	1.59171	0.00451157	0.985344																						-1.94289	0.00568547	0.99205
246810_at	transposable element gene	AT5G27160
246811_at	unknown protein	AT5G27170
246812_at	[AT4G07523, transposable element gene];[AT1G43205, transposable element gene];[AT5G27180, transposable element gene]	AT4G07523;AT1G43205;AT5G27180
246813_at	transposable element gene	AT5G27190
246814_at	ACP5 (ACYL CARRIER PROTEIN 5); acyl carrier	AT5G27200
246815_at	protein transport protein-related	AT5G27220																-1.0504	0.00407662	0.989318													1.16129	0.00187684	0.995939
246816_at	similar to hydroxyproline-rich glycoprotein family protein [Arabidopsis thaliana] (TAIR:AT3G22440.1); similar to unknown [Picea sitchensis] (GB:ABK24390.1); contains InterPro domain Frigida-like (InterPro:IPR012474)	AT5G27230
246817_at	DNAJ heat shock N-terminal domain-containing protein	AT5G27240	1.45481	0.01863	0.965569				1.70683	0.00347146	0.985685																						-1.60291	0.00586127	0.980778	-1.71673	0.00751341	0.998225
246818_at	EMB976 (EMBRYO DEFECTIVE 976)	AT5G27270
246819_at	WD-40 repeat family protein	AT5G26900
246820_at	similar to unknown protein [Arabidopsis thaliana] (TAIR:AT3G58650.1); similar to unknown protein [Arabidopsis thaliana] (TAIR:AT3G05750.1); similar to unknown protein [Arabidopsis thaliana] (TAIR:AT3G05750.2); similar to unnamed protein product [Vitis vinifera] (GB:CAO17458.1)	AT5G26910
246821_at	calmodulin binding	AT5G26920				3.568	0.000144672	0.998709	39.7373	1.64851e-07	1	6.50909	0.000649784	0.999024	9.28296	0.000180897	0.999755
246822_at	kelch repeat-containing F-box family protein	AT5G26960
246823_at	unknown protein	AT5G26970
246824_at	drought-responsive family protein	AT5G26990																															1.43203	0.012432	0.983959	1.84999	3.35358e-06	0.999974
246825_at	meprin and TRAF homology domain-containing protein / MATH domain-containing protein	AT5G26260
246826_at	UGT72E3; UDP-glycosyltransferase/ coniferyl-alcohol glucosyltransferase/ transferase, transferring glycosyl groups	AT5G26310
246827_at	plastocyanin-like domain-containing protein / mavicyanin, putative	AT5G26330	1.74893	0.0020251	0.993259																									1.43807	0.0103118	0.96078
246828_at	transposable element gene	AT5G26350
246829_at	PWD (PHOSPHOGLUCAN WATER DIKINASE); catalytic	AT5G26570							-3.36956	2.09173e-06	0.999983																									-3.31023	1.63296e-06	1
246830_at	chaperonin, putative	AT5G26360	-1.37546	0.0222767	0.968777
246831_at	MSS1 (SUGAR TRANSPORT PROTEIN 13); carbohydrate transmembrane transporter/ hexose:hydrogen symporter/ high-affinity hydrogen:glucose symporter/ sugar:hydrogen ion symporter	AT5G26340	-7.03932	0.0316449	0.973917				2.59559	0.00017554	0.997343																2.39442	0.00332976	0.989194				-10.3347	0.0318599	0.987729
246832_at	catalytic/ pyridoxal phosphate binding	AT5G26600																1.46909	0.00250061	0.991905													-1.59707	0.0123327	0.980911	-1.44566	0.0073633	0.996762
246833_at	similar to unknown protein [Arabidopsis thaliana] (TAIR:AT3G05858.1); similar to unnamed protein product [Vitis vinifera] (GB:CAO70945.1)	AT5G26620
246834_at	MADS-box protein (AGL35)	AT5G26630
246835_at	similar to unnamed protein product [Vitis vinifera] (GB:CAO17340.1); similar to Zinc finger, RING-type [Medicago truncatula] (GB:ABN09776.1); similar to unnamed protein product [Vitis vinifera] (GB:CAO39514.1); contains domain PTHR11210:SF1 (PTHR11210:SF1); contains domain PTHR11210 (PTHR11210)	AT5G26640
246836_s_at	[AT5G27960, MADS-box protein (AGL90)];[AT5G26650, AGL36; DNA binding / transcription factor]	AT5G27960;AT5G26650
246837_at	no_match	no_match																															-2.06303	0.00549787	0.992377	-5.33097	9.22679e-05	0.999996
246838_at	endonuclease, putative	AT5G26680
246839_at	unknown protein	AT5G26720																-1.67455	0.0134156	0.988498
246840_at	D111/G-patch domain-containing protein	AT5G26610																																		1.41621	0.00169336	0.996592
246841_at	germin-like protein, putative	AT5G26700
246842_at	unknown protein	AT5G26731
246843_at	similar to unknown protein [Arabidopsis thaliana] (TAIR:AT3G05940.1); similar to unknown [Populus trichocarpa] (GB:ABK95399.1); contains InterPro domain Protein of unknown function DUF300 (InterPro:IPR005178)	AT5G26740	-2.1536	1.4876e-05	0.999747							-3.16055	4.0774e-06	0.998439													-2.06486	0.0193425	0.974899	-2.46962	3.09914e-06	0.999971
246844_at	ATMYB4 (myb domain protein 4); transcription repressor	AT5G26660
246845_at	glutamate-tRNA ligase, putative / glutamyl-tRNA synthetase, putatuve / GluRS, putative	AT5G26710																															-1.39249	0.0104801	0.992008	-1.53885	0.00160033	0.999579
246846_at	similar to hypothetical protein [Vitis vinifera] (GB:CAN62034.1)	AT5G26760																															1.32421	0.0407421	0.960834	2.78145	3.06959e-08	1
246847_at	ferroportin-related	AT5G26820	1.3129	0.00445764	0.979633																												-1.38755	0.0117899	0.98005	-1.84316	0.000123846	0.999977
246848_at	unknown protein	AT5G26840
246849_at	binding	AT5G26850							-1.52737	0.00475571	0.98665																			1.46613	0.0069337	0.969861				-2.4911	2.2923e-05	0.999992
246850_at	LON_ARA_ARA (Lon protease homolog gene); ATP binding / ATP-dependent peptidase/ serine-type peptidase	AT5G26860																																		2.20776	0.0008298	0.999802
246851_at	AGL26; transcription factor	AT5G26870
246852_at	tRNA/rRNA methyltransferase (SpoU) family protein	AT5G26880	1.48624	0.0023612	0.992962																						-1.36221	0.0201242	0.961586	1.34771	0.00695474	0.978975	1.4734	0.00833485	0.981709
246853_at	unknown protein	AT5G26890
246854_at	mitochondrial substrate carrier family protein	AT5G26200				4.36162	6.79248e-05	0.99879										-1.40347	0.0135685	0.975468							-1.51948	0.00725218	0.978392	-3.11346	5.08235e-06	0.999989	-1.82957	0.00725984	0.981253	-5.6882	8.01691e-07	0.999999
246855_at	meprin and TRAF homology domain-containing protein / MATH domain-containing protein	AT5G26280
246856_at	PHD finger family protein	AT5G26210																																		1.82602	3.15076e-05	0.999865
246857_at	similar to ATP binding / aminoacyl-tRNA ligase/ aspartic-type endopeptidase/ nucleotide binding [Arabidopsis thaliana] (TAIR:AT3G29750.1)	AT5G25920
246858_at	leucine-rich repeat family protein / protein kinase family protein	AT5G25930	-2.67065	0.00571954	0.993458																									-2.19535	0.0146495	0.972939
246859_at	similar to unknown protein [Arabidopsis thaliana] (TAIR:AT5G25960.1); similar to hypothetical protein [Vitis vinifera] (GB:CAN70607.1); contains InterPro domain Protein of unknown function DUF239, plant (InterPro:IPR004314)	AT5G25950
246860_at	similar to unknown protein [Arabidopsis thaliana] (TAIR:AT1G79770.1); similar to unnamed protein product [Vitis vinifera] (GB:CAO45837.1); contains InterPro domain Protein of unknown function DUF1677, plant (InterPro:IPR012876)	AT5G25840				1.94828	0.00848485	0.969999	-1.3972	0.010024	0.967365							-1.43308	0.00349448	0.988049							-2.22001	3.20959e-05	0.999802	1.70126	0.000110144	0.997083	3.87024	1.24545e-06	0.999997	1.55961	0.00016384	0.999498
246861_at	IAA28 (IAA-ALANINE RESISTANT 2); transcription factor	AT5G25890																															-1.8596	0.00486168	0.991456	-1.45808	0.029176	0.984872
246862_at	PEX4 (PEROXIN4); ubiquitin-protein ligase	AT5G25760	-1.82476	0.000123403	0.998128													-1.29396	0.0327	0.962253
246863_at	early nodulin-related	AT5G25940																																		-1.86327	0.000120737	0.99997
246864_at	GA3 (GA REQUIRING 3); oxygen binding	AT5G25900							-1.90334	0.000713089	0.994167							1.56851	0.000745855	0.997368
246865_s_at	[AT5G27640, TIF3B1 (EUKARYOTIC TRANSLATION INITIATION FACTOR 3B); nucleic acid binding / translation initiation factor];[AT5G25780, EIF3B-2 (eukaryotic translation initiation factor 3B-2); nucleic acid binding / translation initiation factor]	AT5G27640;AT5G25780																									-1.43095	0.0158773	0.978539
246866_at	similar to unknown protein [Arabidopsis thaliana] (TAIR:AT5G25950.1); similar to hypothetical protein [Vitis vinifera] (GB:CAN70607.1); contains InterPro domain Protein of unknown function DUF239, plant (InterPro:IPR004314)	AT5G25960
246867_at	similar to unknown protein [Arabidopsis thaliana] (TAIR:AT5G25970.1); contains InterPro domain Protein of unknown function DUF266, plant (InterPro:IPR004949)	AT5G25990
246868_at	protein serine/threonine phosphatase	AT5G26010
246869_at	transposable element gene	AT5G26020
246870_at	FC1 (FERROCHELATASE 1); ferrochelatase	AT5G26030							3.60949	1.94792e-06	0.999998	3.45794	0.00333366	0.994609																-2.2424	3.37646e-05	0.999169	-2.16	9.36426e-05	0.999803	-3.53127	5.12385e-07	1
246871_at	hydroxyproline-rich glycoprotein family protein	AT5G26070
246872_at	proline-rich family protein	AT5G26080
246873_at	similar to unknown protein [Arabidopsis thaliana] (TAIR:AT3G44170.1)	AT5G26100
246874_at	glycosyl hydrolase family protein 51	AT5G26120
246875_at	pathogenesis-related protein, putative	AT5G26130
246876_at	lysine decarboxylase family protein	AT5G26140
246877_at	protein kinase family protein	AT5G26150
246878_at	S1 self-incompatibility protein-related	AT5G26060
246879_at	ATP binding / protein kinase/ protein serine/threonine kinase	AT5G26110																																		1.59957	0.00966544	0.994973
246880_s_at	[AT5G26000, TGG1 (THIOGLUCOSIDE GLUCOHYDROLASE 1); hydrolase, hydrolyzing O-glycosyl compounds];[AT5G25980, TGG2 (GLUCOSIDE GLUCOHYDROLASE 2); hydrolase, hydrolyzing O-glycosyl compounds]	AT5G26000;AT5G25980																			-1.41422	5.50424e-05	0.995309													-1.22347	0.000593483	0.999482
246881_at	HDA2 (histone deacetylase 2); histone deacetylase	AT5G26040							-1.76022	1.06359e-06	0.999993							2.15466	6.09169e-05	0.999897																-1.33238	0.00199454	0.997685
246882_at	NOL1/NOP2/sun family protein	AT5G26180
246883_at	DC1 domain-containing protein	AT5G26190	1.04743	0.00799099	0.980609																												1.04347	0.00775968	0.978338
246884_at	ChaC-like family protein	AT5G26220	-2.85984	0.000797091	0.997988							-2.89373	0.000899766	0.984508				3.85371	6.00001e-06	0.999953							5.7651	6.75673e-07	0.999997	-2.85865	0.000833611	0.99869	-1.6638	0.025683	0.971827	2.33563	0.000146661	0.999794
246885_at	similar to hypothetical protein [Vitis vinifera] (GB:CAN75978.1)	AT5G26230
246886_at	CLC-D (chloride channel D); anion channel/ voltage-gated chloride channel	AT5G26240							-1.79875	0.00128075	0.996957																						-2.16118	0.000409042	0.998684	-3.33971	5.26908e-07	0.999999
246887_at	sugar transporter, putative	AT5G26250
246888_at	unknown protein	AT5G26270																			141.132	3.17411e-07	1													-87.7853	0.0338635	0.982303
246889_at	DNA binding	AT5G25470
246890_at	similar to unknown protein [Arabidopsis thaliana] (TAIR:AT5G60380.1); similar to unnamed protein product [Vitis vinifera] (GB:CAO14518.1); contains InterPro domain Protein of unknown function DUF239, plant (InterPro:IPR004314)	AT5G25410
246891_at	zinc finger (Ran-binding) family protein	AT5G25490																															1.92616	0.0126283	0.982186	1.39629	0.0341702	0.977773
246892_at	similar to unnamed protein product [Vitis vinifera] (GB:CAO43931.1)	AT5G25500
246893_at	transcription elongation factor-related	AT5G25520	1.2807	0.021974	0.96222																									1.56455	0.000378437	0.998114	2.04557	0.000102839	0.99966	3.1271	3.12776e-08	1
246894_at	DNAJ heat shock protein, putative	AT5G25530
246895_at	CID6 (CTC-Interacting Domain 6); protein binding	AT5G25540																									1.50097	0.00212207	0.992278	1.30289	0.0108824	0.962609
246896_at	leucine-rich repeat family protein / extensin family protein	AT5G25550
246897_at	zinc finger (C3HC4-type RING finger) family protein	AT5G25560							-1.83437	8.45464e-05	0.999095																									1.21375	0.0190015	0.972172
246898_at	similar to aminoacyl-tRNA synthetase family [Arabidopsis thaliana] (TAIR:AT1G18950.1); similar to unnamed protein product [Vitis vinifera] (GB:CAO44138.1)	AT5G25580	1.44064	0.00619223	0.978488																									1.46966	0.00573605	0.980701
[truncated: 20,812 more rows]

## Sheet: ST 5. Rice FC
Supplementary Table 5. The rice microarray probeset identifier (Probeset ID), TIGR6 gene identifier and TIGR6 putative function are annoted. For each stress data subset, the fold change, p-value associated with that fold change and PPDE (<p) (false discovery rate correction) are shown.
Probeset ID	TIGR6 identifier	TIGR putative function	C v Drought	Bayes.p	PPDE(<p)	C v Salt	Bayes.p	PPDE(<p)	C v Cold	Bayes.p	PPDE(<p)	C v Heat	Bayes.p	PPDE(<p)
AFFX-BioB-3_at
AFFX-BioB-5_at
AFFX-BioB-M_at
AFFX-BioC-3_at
AFFX-BioC-5_at
AFFX-BioDn-3_at
AFFX-BioDn-5_at
AFFX-CreX-3_at
AFFX-CreX-5_at
AFFX-DapX-3_at
AFFX-DapX-5_at
AFFX-DapX-M_at
AFFX-LysX-3_at
AFFX-LysX-5_at
AFFX-LysX-M_at
AFFX-Mgr-actin-3_at
AFFX-Mgr-actin-5_at
AFFX-Mgr-actin-M_at
AFFX-Mgr-ef1a-3_at
AFFX-Mgr-ef1a-3_x_at
AFFX-Mgr-ef1a-5_at
AFFX-Mgr-ef1a-M_at
AFFX-Mgr-gapdh-3_at
AFFX-Mgr-gapdh-5_at
AFFX-Mgr-gapdh-M_at
AFFX-Os_18SrRNA_at						2.04804	0.000329255	0.999732	48.108	0.0333616	0.989216	2.13139	1.13252e-06	0.999718
AFFX-Os_28SrRNA_at			6.57082	0.0323385	0.989986	6.46696	2.05637e-05	1	29.1232	0.00664514	0.999756	3.20095	4.8197e-12	1
AFFX-Os_Actin_3_at			-1.24179	0.00240807	0.999536	-1.55102	1.03049e-05	0.999994
AFFX-Os_Actin_5_f_at						-1.44146	0.000144336	0.999921	1.30652	0.00292889	0.996666
AFFX-Os_Actin_M_s_at			-1.33519	4.04851e-05	0.999985	-1.96647	3.85494e-09	1
AFFX-Os_Cyph_3_at			-1.38478	0.00110036	0.999784	-1.65002	6.36361e-05	0.99998
AFFX-Os_Cyph_5_at
AFFX-Os_Cyph_M_at			-1.47828	0.000299708	0.999874	-1.72641	1.7191e-05	0.999986
AFFX-Os_Gapdh_3_at						1.141	0.0202947	0.988386				1.58633	2.42884e-06	0.99991
AFFX-Os_Gapdh_5_at												1.73736	0.000102796	0.996568
AFFX-Os_Gapdh_M_at												1.86397	3.84485e-06	0.999559
AFFX-Os_Ubiquitin_3_s_at			1.18454	0.000920076	0.999382
AFFX-Os_Ubiquitin_5_f_at			1.40157	3.70894e-09	1	1.31504	1.4569e-06	0.999996				-1.21846	0.032337	0.976618
AFFX-Os_Ubiquitin_M_f_at			1.46629	5.0375e-09	1	1.38642	1.07049e-06	0.999998	1.15748	0.0199187	0.970298	-1.2237	0.0325805	0.978011
AFFX-OS-18SrRNA_s_at			2.11511	0.0301731	0.988298				12.8016	0.0275413	0.991785	2.05794	7.06441e-06	0.999008
AFFX-OS-25SrRNA_s_at	LOC_Os09g00998.1	expressed protein	15.6634	0.0203582	0.999913	5.20797	5.72004e-05	0.999999	42.0517	0.00965913	0.999937	4.95294	6.03961e-14	1
AFFX-OS-5.8SrRNA_at			3.69751	0.000755219	0.999998	5.74251	1.09805e-08	1				13.0216	2.10942e-15	1
AFFX-Os-actin-3_at	LOC_Os03g50890.1	actin-1, putative, expressed	-1.27261	0.000463262	0.999863	-1.59708	6.68626e-07	1				1.55824	0.00190725	0.988253
AFFX-Os-actin-3_s_at	LOC_Os03g50890.1	actin-1, putative, expressed	-1.56472	2.66829e-08	1	-1.86482	2.53434e-09	1
AFFX-Os-actin-5_s_at	LOC_Os03g50890.1	actin-1, putative, expressed				-1.5247	4.49645e-05	0.99992	1.39816	0.0012758	0.99836
AFFX-Os-actin-M_s_at	LOC_Os03g50890.1	actin-1, putative, expressed	-1.49135	6.35241e-06	0.999999	-2.07708	8.21824e-09	1
AFFX-Os-ef1a-3_at
AFFX-Os-ef1a-5_at
AFFX-Os-ef1a-M_at
AFFX-Os-gapdh-3_at
AFFX-Os-gapdh-5_at
AFFX-Os-gapdh-M_at
AFFX-Os-r2-Bs-dap-3_at
AFFX-Os-r2-Bs-dap-5_at
AFFX-Os-r2-Bs-dap-M_at
AFFX-Os-r2-Bs-lys-3_at
AFFX-Os-r2-Bs-lys-5_at
AFFX-Os-r2-Bs-lys-M_at
AFFX-Os-r2-Bs-phe-3_at
AFFX-Os-r2-Bs-phe-5_at
AFFX-Os-r2-Bs-phe-M_at
AFFX-Os-r2-Bs-thr-3_s_at
AFFX-Os-r2-Bs-thr-5_s_at
AFFX-Os-r2-Bs-thr-M_s_at
AFFX-Os-r2-Ec-bioB-3_at
AFFX-Os-r2-Ec-bioB-5_at
AFFX-Os-r2-Ec-bioB-M_at
AFFX-Os-r2-Ec-bioC-3_at
AFFX-Os-r2-Ec-bioC-5_at
AFFX-Os-r2-Ec-bioD-3_at
AFFX-Os-r2-Ec-bioD-5_at
AFFX-Os-r2-P1-cre-3_s_at
AFFX-Os-r2-P1-cre-5_s_at
AFFX-Os-TrpnX-3_at
AFFX-Os-TrpnX-5_at
AFFX-Os-TrpnX-M_at
AFFX-PheX-3_at
AFFX-PheX-5_at
AFFX-PheX-M_at
AFFX-r2-Bs-dap-3_at
AFFX-r2-Bs-dap-5_at
AFFX-r2-Bs-dap-M_at
AFFX-r2-Bs-lys-3_at
AFFX-r2-Bs-lys-5_at
AFFX-r2-Bs-lys-M_at
AFFX-r2-Bs-phe-3_at
AFFX-r2-Bs-phe-5_at
AFFX-r2-Bs-phe-M_at
AFFX-r2-Bs-thr-3_s_at
AFFX-r2-Bs-thr-5_s_at
AFFX-r2-Bs-thr-M_s_at
AFFX-r2-Ec-bioB-3_at
AFFX-r2-Ec-bioB-5_at
AFFX-r2-Ec-bioB-M_at
AFFX-r2-Ec-bioC-3_at
AFFX-r2-Ec-bioC-5_at
AFFX-r2-Ec-bioD-3_at
AFFX-r2-Ec-bioD-5_at
AFFX-r2-P1-cre-3_at
AFFX-r2-P1-cre-5_at
AFFX-r2-TagA_at
AFFX-r2-TagB_at
AFFX-r2-TagC_at
AFFX-r2-TagD_at
AFFX-r2-TagE_at
AFFX-r2-TagF_at
AFFX-r2-TagG_at
AFFX-r2-TagH_at
AFFX-r2-TagIN-3_at
AFFX-r2-TagIN-5_at
AFFX-r2-TagIN-M_at
AFFX-r2-TagJ-3_at
AFFX-r2-TagJ-5_at
AFFX-r2-TagO-3_at
AFFX-r2-TagO-5_at
AFFX-r2-TagQ-3_at
AFFX-r2-TagQ-5_at
AFFX-ThrX-3_at
AFFX-ThrX-5_at
AFFX-ThrX-M_at
AFFX-TrpnX-3_at
AFFX-TrpnX-5_at
AFFX-TrpnX-M_at
Os.1.1.S1_s_at	LOC_Os07g05400.1	ferredoxin--NADP reductase, embryo isozyme, chloroplast precursor, putative, expressed	-1.2694	0.00216874	0.999225	-1.24204	0.00827594	0.994236				2.45909	2.52762e-08	0.999953
Os.10.1.S1_s_at	LOC_Os03g46650.1	guanine nucleotide-binding protein beta subunit, putative, expressed				-1.20409	0.0104657	0.994606				-1.61915	0.0262881	0.992393
Os.1000.1.S1_at	LOC_Os01g01660.1	isoflavone reductase homolog IRL, putative, expressed	1.65348	4.41441e-06	0.999989	1.27881	0.0210092	0.987041	2.15072	2.31745e-06	0.999992
Os.10001.1.S1_at	LOC_Os02g22060.1	membrane protein, putative, expressed	-1.30911	0.00753257	0.996956
Os.10002.1.S1_at	LOC_Os07g46950.3	altronate dehydratase, putative, expressed				2.41557	3.51386e-05	0.999997
Os.10003.1.S1_at	LOC_Os01g13390.1	expressed protein	-2.12815	6.85775e-10	1							10.826	0	1
Os.10004.1.S1_s_at	LOC_Os02g10300.1	exopolygalacturonase precursor, putative, expressed
Os.10006.1.S1_at	LOC_Os01g47400.1	hydrolase, hydrolyzing O-glycosyl compounds, putative, expressed	3.61352	1.11022e-15	1	-1.17086	0.0258754	0.984703	-2.89321	1.01705e-11	1
Os.10006.2.S1_x_at	LOC_Os01g47400.1	hydrolase, hydrolyzing O-glycosyl compounds, putative, expressed	5.97697	1.11022e-15	1				-2.55814	4.73592e-07	0.999997
Os.10007.1.A1_a_at	LOC_Os06g14470.1	THO complex subunit 4, putative, expressed	-1.21791	0.0144761	0.994228
Os.10007.2.S1_a_at	LOC_Os06g14470.2	THO complex subunit 4, putative, expressed				1.35709	0.0270804	0.980285
Os.10010.1.S1_at	LOC_Os11g37690.1	TBC domain containing protein, expressed	-1.23371	0.014443	0.99505	-1.27434	0.0109917	0.994769	1.46432	0.000761093	0.998554	-2.0495	0.00321621	0.999241
Os.10011.1.S1_at	LOC_Os06g49520.1	arogenate dehydrogenase isoform 2, putative, expressed	-4.42526	3.72734e-08	1							-1.8295	0.0160208	0.991765
Os.10013.1.S1_at	LOC_Os10g31640.1	glycine-rich cell wall structural protein 2 precursor, putative, expressed				-5.19548	6.6957e-07	1
Os.10014.1.S1_at
Os.10015.1.S1_at	LOC_Os03g04600.1	expressed protein				1.38508	0.0180697	0.983969	1.86846	0.00921479	0.985995	-3.15491	0.00453864	0.999866
Os.10015.1.S1_s_at	LOC_Os03g04600.1	expressed protein				1.27858	0.0172763	0.988243				-2.57654	0.00753286	0.999539
Os.10016.1.S1_a_at	LOC_Os01g55730.1	expressed protein	-3.11976	8.70393e-09	1	-2.48855	2.08887e-07	1
Os.10017.1.S1_at	LOC_Os01g37560.1	chaperone protein dnaJ 49, putative, expressed	1.77327	5.00894e-09	1	1.3482	0.000734103	0.999585	1.31779	0.00417683	0.996037	-2.10574	0.00206042	0.999735
Os.10018.1.S1_at	LOC_Os02g43410.1	transposon protein, putative, unclassified, expressed	-2.31759	1.05854e-07	1	-6.80685	9.67111e-11	1	1.37796	0.0010864	0.995926
Os.10019.1.S1_a_at	LOC_Os07g37560.1	myosin-5C, putative, expressed	-2.30079	1.76695e-08	1	-1.68335	3.3371e-06	0.999998	-1.55767	9.37894e-05	0.999453
Os.10020.1.S1_at	LOC_Os04g53470.1	expressed protein	1.3829	0.000114171	0.999809	1.18881	0.0399595	0.976526				1.59738	0.00307251	0.989035
Os.10021.1.S1_at	LOC_Os12g29760.1	expressed protein
Os.10023.1.S1_at			-1.24047	0.00759096	0.997798				-1.26328	0.0144611	0.97378	-2.34468	0.00844831	0.998529
Os.10024.1.S1_at	LOC_Os04g45900.1	transposon protein, putative, unclassified, expressed				-1.19491	0.0324094	0.981141	-1.75714	1.07479e-05	0.999919	-7.61906	1.24243e-05	1
Os.10025.1.S1_a_at	LOC_Os12g43130.1	phytoene synthase, chloroplast precursor, putative, expressed	-1.89717	5.61884e-09	1	-2.44607	2.04453e-10	1	-1.82813	2.04335e-07	0.999997	5.16778	3.55271e-15	1
Os.10026.1.S1_at	LOC_Os02g04924.1	retrotransposon protein, putative, unclassified, expressed
Os.10027.1.S1_at	LOC_Os04g03579.1	ATP binding protein, putative, expressed
Os.10028.1.S1_x_at	LOC_Os04g29920.1	seed maturation protein, putative, expressed
Os.10028.2.S1_at	LOC_Os04g29920.1	seed maturation protein, putative, expressed
Os.10029.1.S1_at	LOC_Os07g44550.1	peroxidase 1 precursor, putative, expressed	-2.91582	2.2352e-05	0.999999	-1.81439	0.00198147	0.998689
Os.10030.1.S1_at
Os.10031.1.S1_at	LOC_Os05g35140.1	seven-transmembrane-domain protein 1, putative, expressed	-4.0338	1.97108e-09	1				-2.07287	3.46743e-06	0.999975
Os.10032.1.S1_at			1.32419	0.00271193	0.99658
Os.10033.1.S1_at	LOC_Os05g13950.1	eukaryotic translation initiation factor 3 subunit 6-interacting protein, putative, expressed	-1.89138	8.29094e-09	1	-1.84702	3.05539e-08	1				2.11526	1.81788e-06	0.999862
Os.10034.1.S1_at	LOC_Os07g43170.1	UMP-CMP kinase family protein, expressed	1.19821	0.00148519	0.998837	-1.86589	7.36278e-09	1
Os.10037.1.S1_at	LOC_Os07g46660.1	UBP24, putative, expressed	-1.42695	6.24235e-06	0.999998	-1.16658	0.0319972	0.98403
Os.10038.1.S1_s_at
Os.10039.1.S1_at	LOC_Os12g06890.1	nucleoporin nup189, putative, expressed							-1.23007	0.0158697	0.964899
Os.10041.1.S1_at	LOC_Os02g22480.1	glycosyltransferase, putative, expressed	2.46088	1.87295e-12	1	1.26487	0.0100617	0.991098				3.73778	9.14e-09	0.999991
Os.10042.1.S1_at	LOC_Os09g26400.1	protein binding protein, putative, expressed	2.18248	3.77032e-13	1	1.98688	4.98215e-09	1				2.26664	1.54044e-07	0.999664
Os.10043.1.S1_at	LOC_Os11g38920.1	HVA22-like protein c, putative, expressed	-1.62361	0.000716668	0.999851	-1.65182	0.000651265	0.999694	-1.53214	0.00480413	0.984546	2.37686	5.63431e-07	1
Os.10044.1.S1_at	LOC_Os04g54410.1	expressed protein
Os.10044.1.S2_at	LOC_Os04g54410.1	expressed protein	-1.55583	6.16749e-05	0.999988	-1.56808	9.10794e-05	0.999967				2.04126	2.90793e-05	0.998631
Os.10046.1.S1_at
Os.10048.1.S1_at	LOC_Os02g27960.1	expressed protein	-2.01975	6.82257e-08	1	-1.72332	1.71867e-06	1				1.4793	0.0182094	0.971664
Os.1005.1.S1_at	LOC_Os01g01710.1	1-deoxy-D-xylulose 5-phosphate reductoisomerase, chloroplast precursor, putative, expressed	-1.36268	7.47113e-05	0.999986	-1.59466	2.32199e-06	0.999999	-1.59858	5.48687e-06	0.999978	-1.75066	0.0178933	0.997782
Os.10050.1.S1_at	LOC_Os01g62660.1	myb-like DNA-binding domain, SHAQKYF class family protein, expressed	1.65032	0.000134529	0.999982
Os.10051.1.S1_at	LOC_Os09g36990.1	expressed protein	2.22919	4.77418e-12	1	1.18335	0.0358584	0.981687	1.25006	0.0203114	0.969736	5.8768	7.77156e-16	1
Os.10052.1.S1_at	LOC_Os02g05840.1	expressed protein	-1.88411	2.49003e-08	1	-1.28279	0.00152033	0.998869	-1.3166	0.00131563	0.995854	-3.14084	0.00232516	0.99997
Os.10054.1.S1_at			3.28118	2.04015e-12	1	-1.52562	0.00154288	0.998279				2.74645	5.44179e-08	0.999894
Os.10055.1.S1_at	LOC_Os01g13060.2	casein kinase I isoform delta-like, putative, expressed							-2.84034	0.000100493	0.999968	-2.41503	0.0115347	0.998838
Os.10055.2.S1_at	LOC_Os01g13060.1	casein kinase I isoform delta-like, putative, expressed
Os.10056.1.S1_at	LOC_Os08g38086.1	endoplasmin precursor, putative, expressed	-2.79573	5.10044e-10	1	-1.78973	8.36675e-07	0.999999				3.73899	3.15978e-11	0.999999
Os.10057.1.S1_at	LOC_Os12g42370.1	GTP binding protein, putative, expressed	1.40352	0.000496543	0.998761	1.6505	1.6909e-05	0.999881	1.48287	0.0040775	0.994524
Os.10058.1.S1_at	LOC_Os05g31620.1	polcalcin Jun o 2, putative, expressed	5.42992	0	1	1.71974	0.000251631	0.999923	4.62237	5.95325e-10	1	-2.82561	0.00272267	0.99971
Os.10059.1.S1_at	LOC_Os10g34614.1	csAtPR5, putative, expressed										-1.95012	0.0056071	0.997303
Os.10059.2.S1_at	LOC_Os10g34614.4	csAtPR5, putative, expressed										1.76804	0.000475204	0.996526
Os.10060.1.S1_at	LOC_Os09g28110.1	RING zinc finger protein-related, putative, expressed
Os.10061.1.S1_at	LOC_Os07g39470.1	chitin-inducible gibberellin-responsive protein 2, putative, expressed	1.35676	0.00190357	0.997938	-1.48455	0.00262864	0.998079	2.15323	1.35214e-06	0.999992	-3.8903	0.000354954	0.999998
Os.10062.1.S1_at	LOC_Os05g43480.1	UBP25, putative, expressed
Os.10063.1.S1_at	LOC_Os05g14010.1	expressed protein	1.47503	1.29378e-06	0.999996	1.54025	2.3279e-05	0.999987	-1.44566	0.000376053	0.998957	-2.34896	0.00346078	0.999791
Os.10063.2.S1_at	LOC_Os04g31240.1	hydrolase or acyltransferase, putative, expressed										1.18744	0.00371497	0.994342
Os.10065.1.S1_at	LOC_Os07g31850.1	protein binding protein, putative, expressed										-1.56821	0.0378784	0.981836
Os.10066.1.A1_at	LOC_Os09g07764.1	expressed protein
Os.10066.1.A1_x_at			-1.18582	0.0143703	0.995502
Os.10066.2.S1_at												-1.94338	0.0228397	0.991707
Os.10068.1.S1_at	LOC_Os11g39130.1	zinc finger, C3HC4 type family protein, expressed
Os.10071.1.S1_at	LOC_Os12g44300.1	monovalent cation proton antiporter, putative, expressed
Os.10074.1.S1_at	LOC_Os11g06810.1	expressed protein	-1.53366	2.59169e-05	0.999987	-1.17148	0.0475125	0.96197				-2.02448	0.0243204	0.993721
Os.10075.1.S1_at	LOC_Os07g30090.1	actin-depolymerizing factor 1, putative, expressed	1.14541	0.0231972	0.992134
Os.10076.1.S1_at	LOC_Os08g33830.1	polypyrimidine tract-binding protein homolog 1, putative, expressed	-1.19668	0.00790371	0.998422
Os.10077.1.S1_at	LOC_Os02g26370.2	actin associated protein, putative, expressed
Os.10077.2.S1_at	LOC_Os02g26370.1	actin associated protein, putative, expressed	1.42979	3.83318e-06	0.999994	1.61513	1.62455e-06	0.999998
Os.10078.1.S1_at	LOC_Os09g31470.1	DNA binding protein, putative, expressed	1.36576	0.000290239	0.999795	2.30206	3.87699e-10	1
Os.10079.1.S1_at	LOC_Os03g13820.1	ATP binding protein, putative, expressed	1.44012	1.97451e-05	0.999969				-1.54561	0.000946074	0.996999
Os.10080.1.S1_at	LOC_Os02g03070.1	SSE1, putative, expressed	-1.28981	0.00065854	0.999815
Os.10081.1.S1_at	LOC_Os05g44130.1	gamma-glutamyl hydrolase precursor, putative, expressed	-1.79508	1.11926e-06	1	-1.38072	0.00098756	0.999542				2.68062	4.28639e-09	0.999951
Os.10082.1.S1_at	LOC_Os11g37890.1	GDP-mannose 3,5-epimerase 2, putative, expressed	1.56426	1.66561e-08	1	1.25988	0.00151772	0.998732
Os.10083.1.S1_at	LOC_Os04g50216.1	gtk16 protein, putative, expressed	1.3956	1.67243e-06	0.999994	2.10996	2.92544e-10	1	2.76393	2.47742e-11	1	-1.76413	0.0199455	0.993803
Os.10084.1.A1_at	LOC_Os11g16290.1	NIN-like protein 2, putative, expressed
Os.10084.2.A1_at
Os.10084.3.S1_at	LOC_Os11g16290.3	NIN-like protein 2, putative, expressed
Os.10085.1.S1_at	LOC_Os04g41700.1	expressed protein	-1.37679	0.000192391	0.999938				-1.9009	1.09862e-06	0.999985	-1.78042	0.010245	0.995491
Os.10086.1.S1_at	LOC_Os05g08110.1	isoamylase-type starch debranching enzyme ISO2, putative, expressed										3.52582	4.53946e-08	0.999934
Os.10087.1.S1_at	LOC_Os04g51280.1	DAG protein, chloroplast precursor, putative, expressed	-1.4634	1.22725e-05	0.999997	-1.65594	1.01189e-06	0.999999
Os.10088.1.S1_a_at	LOC_Os01g71010.1	lipase precursor, putative, expressed	1.21797	0.00253237	0.998522	1.24119	0.00735145	0.995332
Os.10091.1.S1_at	LOC_Os03g19070.1	long cell-linked locus protein, putative, expressed				-1.97413	0.000233514	0.999872	14.7511	1.47338e-12	1	-4.05033	0.00260018	0.998579
Os.10093.1.A1_at	LOC_Os01g35789.1	expressed protein
Os.10093.2.S1_at	LOC_Os07g13460.2	expressed protein	-1.4924	0.0333857	0.990327	-1.46356	0.0406304	0.981874	-1.51006	0.0299741	0.966733	-1.97409	0.0241024	0.988746
Os.10093.3.S1_x_at	LOC_Os07g13460.1	expressed protein	-1.35756	0.00290093	0.999335	-1.54472	0.000241769	0.9999	-1.34623	0.0061669	0.985637
Os.10093.4.S1_s_at	LOC_Os01g35789.1	expressed protein	2.04371	3.73942e-09	1	1.59742	0.000192163	0.999727
Os.10093.4.S1_x_at	LOC_Os01g35789.1	expressed protein
Os.10094.1.S1_at	LOC_Os07g47580.1	TGF-beta-inducible nuclear protein 1, putative, expressed	-1.17868	0.00503708	0.998542							1.71341	0.00071496	0.995875
Os.10095.1.S1_at	LOC_Os03g60340.1	expressed protein
Os.10096.1.S1_a_at	LOC_Os01g05830.1	expressed protein	9.32502	0	1	5.31539	4.48308e-13	1	1.29223	0.0178176	0.972148	1.86618	0.000296673	0.994988
Os.10096.1.S1_at	LOC_Os01g05830.1	expressed protein	8.582	0	1	5.35758	1.40998e-14	1	1.4047	0.00143674	0.997794	1.80744	7.86055e-05	0.995892
Os.10096.2.S1_at
Os.10096.2.S1_x_at	LOC_Os01g05830.1	expressed protein	7.2068	2.22045e-16	1	4.01585	1.69265e-12	1				1.71855	0.000282949	0.995885
Os.10097.1.S1_at	LOC_Os04g17100.1	farnesylated protein 1, putative, expressed	13.0086	0	1	8.16456	2.22045e-16	1	1.94077	2.56158e-07	0.999998	3.8541	2.07255e-11	0.999991
Os.10098.1.S1_at	LOC_Os03g19300.1	peptide chain release factor 2, putative, expressed										-1.61387	0.0406201	0.983535
Os.10099.1.S1_at	LOC_Os03g13870.1	expressed protein	6.37999	0	1	2.71121	2.091e-10	1	-2.25922	2.0188e-06	0.99989	1.58566	0.000913134	0.987832
Os.10099.2.S1_at	LOC_Os03g13870.1	expressed protein	3.26631	7.84587e-09	1	1.57593	0.00437983	0.995955
Os.10101.1.S1_at	LOC_Os05g36990.1	plant-specific domain TIGR01568 family protein, expressed	-3.1323	3.3549e-07	1	-4.05556	6.53066e-08	1	-1.88773	0.00013035	0.999522
Os.10102.1.S1_at	-		-5.12811	3.73899e-11	1				1.30029	0.00380597	0.991453
Os.10104.1.S1_at	LOC_Os04g40980.1	acid phosphatase/vanadium-dependent haloperoxidase related, putative, expressed
Os.10105.1.S1_at	LOC_Os01g13160.1	expressed protein	1.37733	1.00483e-05	0.999983	1.19703	0.0188309	0.989729	1.47701	6.6087e-05	0.999875
Os.10105.2.S1_at	LOC_Os01g13160.1	expressed protein
Os.10105.3.A1_at	LOC_Os01g13160.1	expressed protein
Os.10105.3.S1_x_at	LOC_Os01g13160.1	expressed protein	1.25797	0.0024098	0.998583	1.301	0.00379597	0.997865	1.48067	0.000919261	0.999192
Os.10107.1.S1_at	LOC_Os04g58700.1	ATP binding protein, putative, expressed	-1.6183	0.00121133	0.999401	-1.39111	0.0129249	0.988453				1.15744	0.0290579	0.979544
Os.10107.2.S1_x_at	LOC_Os04g58700.1	ATP binding protein, putative, expressed	-1.9454	1.9572e-07	1	-1.52455	4.53508e-05	0.999937	-1.39877	0.00107193	0.995947	1.84771	0.000851285	0.998407
Os.10108.1.S1_at	-
Os.10109.1.S1_at	LOC_Os12g40890.1	OsIAA30 - Auxin-responsive Aux/IAA gene family member, expressed	-1.67416	8.10457e-09	1	-1.13624	0.0338475	0.981695				-2.0754	0.0171478	0.997472
Os.10110.1.S1_at			-1.25788	0.000724616	0.999829	-1.19642	0.0101201	0.994627	1.23514	0.00664999	0.987827	1.67781	0.000799513	0.995547
Os.10111.1.S1_at	LOC_Os03g22740.1	nucleolar protein NOP5, putative, expressed	-1.44101	7.209e-06	0.999999	-1.32677	0.00061107	0.999525				1.35625	0.0123743	0.963932
Os.10112.1.S1_at	LOC_Os08g41810.1	60S ribosomal protein L17-1, putative, expressed				-1.23928	0.00574672	0.996683
Os.10113.1.S1_at	LOC_Os08g39300.1	serine--glyoxylate aminotransferase, putative, expressed	-2.60513	1.16862e-12	1	-1.20513	0.00187909	0.998711
Os.10115.1.S1_at	LOC_Os01g36460.1	myb-related protein Hv33, putative, expressed	-2.68547	5.9144e-05	0.999999	-2.42751	0.000154777	0.999975
Os.10116.1.S1_at			1.1613	0.00435505	0.997693	1.19762	0.00934934	0.996217
Os.10117.1.S1_at	LOC_Os04g41460.1	membrane transporter D1, putative, expressed	1.34607	0.00131924	0.998448				1.33008	0.00998046	0.98002
Os.10118.1.S1_at	LOC_Os09g38030.1	UTP--glucose-1-phosphate uridylyltransferase, putative, expressed	-1.68338	5.22039e-08	1	-1.63357	6.51983e-07	1
Os.10119.1.S1_a_at	LOC_Os05g08600.1	PRP38 pre-mRNA processing factor 38 domain containing B, putative, expressed	1.46458	1.0226e-06	0.999998	1.30493	0.00132475	0.999446
Os.10120.1.S1_at	LOC_Os06g36160.1	40S ribosomal protein S24, putative, expressed										2.66058	2.03145e-08	0.999924
Os.10120.1.S2_a_at	LOC_Os11g02424.2	expressed protein	-1.41719	5.20779e-07	1	-1.16743	0.00796573	0.995801
Os.10120.2.S1_at	LOC_Os11g02424.1	expressed protein	-3.04153	3.39595e-05	1	-2.02038	0.000749821	0.9999	-1.54013	0.0255891	0.965396	1.78875	0.00153844	0.988143
Os.10120.3.S1_at	LOC_Os02g13530.1	40S ribosomal protein S24, putative, expressed	-1.36212	6.24943e-06	0.999995	-1.29628	0.000376452	0.999592				1.84711	0.000388419	0.995024
Os.10121.1.S1_at	LOC_Os01g62070.1	metal tolerance protein C3, putative, expressed	2.30652	7.10049e-11	1	2.21728	2.60262e-09	1	1.36677	0.00159985	0.996319
Os.10122.1.S1_at	LOC_Os01g32330.1	farnesylated protein 2, putative, expressed	2.04001	1.04361e-14	1	1.91083	1.17564e-10	1	1.19247	0.0115169	0.975256
Os.10123.1.S1_at	LOC_Os01g58114.1	expressed protein	2.14842	1.05382e-12	1	2.43964	3.04936e-11	1
Os.10123.2.S1_x_at	LOC_Os01g58114.1	expressed protein	2.29603	3.57603e-13	1	2.45163	5.59499e-11	1				-1.7788	0.00955379	0.998554
Os.10124.3.S1_x_at	LOC_Os07g26490.1	protein binding protein, putative, expressed							1.8028	1.90059e-07	0.999999	-2.22209	0.00517266	0.999711
Os.10125.1.S1_a_at	LOC_Os02g48560.1	omega-6 fatty acid desaturase, endoplasmic reticulum isozyme 2, putative, expressed				-1.15194	0.0150431	0.990926				2.85593	6.78085e-10	0.999987
Os.10126.1.S1_at			1.72266	1.51543e-09	1	2.03984	6.20861e-08	1	4.11042	5.69189e-12	1
Os.10128.1.S1_at	LOC_Os08g43190.1	sorbitol dehydrogenase, putative, expressed	1.26217	0.000699866	0.999726	2.11492	2.85181e-09	1
Os.10128.2.A1_at	-
Os.10129.1.S1_at	LOC_Os04g01540.1	expressed protein	1.18614	0.001463	0.99878							1.78082	4.88772e-05	0.99872
Os.10130.3.S1_a_at	LOC_Os05g04510.1	S-adenosylmethionine synthetase 1, putative, expressed	-1.23083	0.0004046	0.99986	-1.12323	0.0426203	0.975403	1.16117	0.0165397	0.975549	-1.73029	0.00119315	0.99977
Os.10131.1.S1_a_at			31.8465	0	1	13.9636	2.22045e-16	1	2.33367	2.70101e-07	1	2.49502	7.22363e-09	0.999975
Os.10131.3.A1_at			4.23103	3.07239e-05	1	2.11399	2.32108e-05	1				2.57547	4.91306e-07	0.999626
Os.10131.4.A1_at	LOC_Os05g51680.2	SCP-like extracellular protein, expressed
Os.10132.1.S1_at	LOC_Os09g36300.1	lon protease homolog 1, mitochondrial precursor, putative, expressed	1.46465	5.45425e-06	0.99999				1.811	1.2717e-07	0.999998	-5.30955	6.9209e-05	1
Os.10134.1.S1_at	LOC_Os11g11390.1	60S ribosomal protein L10-1, putative, expressed	-1.3485	1.84723e-05	0.999995	-1.42195	1.13317e-05	0.999992				1.78584	0.000178865	0.997023
Os.10135.1.S1_at	LOC_Os01g48930.1	expressed protein	1.47782	7.49739e-06	0.999973	1.80583	8.53536e-08	0.999999	1.65721	3.58946e-06	0.999948	-1.85236	0.00532406	0.998926
Os.10136.1.S1_at	LOC_Os05g48630.1	expressed protein	-1.63755	2.31167e-08	1	-1.34238	5.94338e-05	0.999952	-1.51159	1.6878e-06	0.999989	-1.94975	0.00330049	0.99817
Os.10137.1.S1_a_at	LOC_Os06g07830.1	clathrin assembly protein, putative, expressed	-1.57544	3.63738e-08	1	-1.14543	0.0281902	0.987175				-2.14755	0.00192327	0.99988
Os.10138.2.S1_a_at	LOC_Os03g08440.1	40S ribosomal protein SA, putative, expressed	-1.55609	3.6514e-08	1	-1.61947	2.19266e-07	1
Os.10139.1.S1_s_at	LOC_Os06g46770.1	polyubiquitin containing 7 ubiquitin monomers, putative, expressed	1.2344	0.000113389	0.99989							-1.28892	0.0161857	0.99024
Os.10140.1.S1_at	LOC_Os08g43060.1	expressed protein	-1.1305	0.0426228	0.982981
Os.10141.1.S1_at	LOC_Os03g53750.1	narf-like protein, putative, expressed	3.43514	1.11022e-16	1	2.44384	1.20649e-10	1
Os.10143.1.S1_at	LOC_Os02g50620.1	pyruvate dehydrogenase E1 component alpha subunit, mitochondrial precursor, putative, expressed	-1.28036	0.000120177	0.999958	-1.45905	4.33243e-06	0.999998
Os.10144.1.S1_at	LOC_Os08g41990.1	glutamate-1-semialdehyde 2,1-aminomutase, chloroplast precursor, putative, expressed	-1.62293	1.22386e-07	1	-1.74224	6.17876e-08	1	1.23173	0.0144185	0.976022	1.66158	0.00036116	0.996265
Os.10146.1.S1_at	LOC_Os03g59320.1	expressed protein	8.30097	0	1	6.60884	4.44089e-16	1				1.54057	0.00497945	0.98217
Os.10148.1.S1_at	LOC_Os04g46390.1	dnaJ protein, putative, expressed	-1.1387	0.0198762	0.990437				1.51549	4.31006e-06	0.999976	-1.42989	0.0150223	0.994423
Os.10149.1.S1_at	LOC_Os04g32460.2	transport inhibitor response 1 protein, putative, expressed
Os.10149.1.S1_x_at	LOC_Os04g32460.1	transport inhibitor response 1 protein, putative, expressed
Os.10149.2.S1_at	LOC_Os04g32460.1	transport inhibitor response 1 protein, putative, expressed				-1.20412	0.0208072	0.986777
Os.10150.1.S1_at	LOC_Os03g12890.1	branched-chain-amino-acid aminotransferase, putative, expressed	4.56179	4.44089e-16	1	5.1125	6.30607e-14	1	2.62666	1.53096e-09	1	1.9676	2.00793e-05	0.998902
Os.10151.1.S1_at	LOC_Os11g26860.1	serine hydroxymethyltransferase, mitochondrial precursor, putative, expressed	-2.65829	7.43476e-11	1	-2.31993	4.64671e-10	1	-1.60811	1.64743e-06	0.999995
Os.10152.1.S1_at	LOC_Os06g05880.1	profilin-2, putative, expressed
Os.10153.1.S1_at	LOC_Os12g36180.1	auxilin-like protein, putative, expressed	3.3166	6.47791e-09	1	2.09803	2.70328e-05	0.999909	2.47746	2.52662e-05	0.999878	-3.84434	0.00342827	0.999804
Os.10153.1.S2_at	LOC_Os12g36180.1	auxilin-like protein, putative, expressed	1.90188	1.46094e-08	1				1.32219	0.00869917	0.97658	-2.01318	0.0237031	0.994832
Os.10154.1.S1_at	LOC_Os10g32540.1	DNA binding protein, putative, expressed				-1.49753	0.00462407	0.998472				2.7483	1.20869e-08	0.999926
Os.10155.1.S1_at	LOC_Os05g02060.1	amino acid selective channel protein, putative, expressed										1.86355	0.00122118	0.991824
Os.10156.1.S1_a_at	LOC_Os03g61260.1	50S ribosomal protein L18, chloroplast precursor, putative, expressed							1.17783	0.0139303	0.973722	5.59503	1.95399e-14	0.999999
Os.10158.1.S1_at	LOC_Os07g43730.1	transcription elongation factor 1, putative, expressed	-1.3526	0.000240475	0.999908	-1.31065	0.00116446	0.999184
Os.10159.1.S1_at	LOC_Os03g62700.1	protein kinase Pti1, putative, expressed	1.64762	2.48547e-08	1				1.73391	6.57517e-06	0.99999
Os.10160.1.S1_at	LOC_Os05g43850.1	tubby-related protein 1, putative, expressed	1.62737	7.51095e-09	1	1.33616	7.36663e-05	0.999849	1.31402	0.000556654	0.998384	-2.37067	0.000941426	0.999953
Os.10162.1.S1_at	LOC_Os01g28790.1	PRAS-rich protein, putative, expressed	1.72693	3.87278e-08	0.999999	1.36395	0.0140634	0.992644	4.65474	1.6942e-12	1	-5.24129	0.000620112	0.999991
Os.10164.1.S1_at	LOC_Os09g35880.1	salt tolerance-like protein, putative, expressed	-2.74701	4.97469e-12	1	-1.82679	1.48056e-08	1				3.3718	1.09528e-10	0.999993
Os.10166.1.S1_at	LOC_Os04g41680.1	endochitinase A precursor, putative, expressed	2.72046	6.11784e-11	1				1.74149	0.000285943	0.998547
Os.10167.1.S1_at
Os.10167.1.S1_s_at
Os.10167.1.S1_x_at
Os.10168.1.S1_at	LOC_Os12g25120.1	histone H2A.2, putative, expressed	-3.33969	6.32439e-12	1	-2.36662	5.6885e-10	1	-1.85726	9.66682e-08	0.999999	1.73	0.0032209	0.988427
Os.10169.1.S1_at	LOC_Os06g43930.1	lysosomal Pro-X carboxypeptidase precursor, putative, expressed	-1.48306	0.000119765	0.999977	-1.35252	0.00152376	0.999473	-1.27917	0.0116144	0.981637
Os.10171.1.S1_at	LOC_Os03g01300.1	cortical cell-delineating protein precursor, putative, expressed	-1.64865	1.02488e-08	1	-1.41715	3.7012e-06	0.999997				1.73964	1.04928e-05	0.999995
Os.10172.1.S1_at	LOC_Os02g41510.1	myb-related protein Myb4, putative, expressed	9.02295	1.11022e-16	1	25.197	1.77636e-15	1	17.464	7.5164e-11	1
Os.10174.1.S1_at	LOC_Os11g47460.1	MYB59, putative, expressed	-5.81239	4.25926e-12	1	-5.44071	6.52922e-12	1	-1.61825	2.71844e-05	0.999889	-2.03531	0.0153883	0.994825
Os.10175.1.S1_at	LOC_Os05g35500.1	mybHv5, putative, expressed	2.3306	2.48926e-08	0.999999	1.92161	0.000201538	0.999759	3.53508	2.03138e-07	1	-10.7155	0.000118848	1
Os.10175.2.A1_at	LOC_Os05g35500.1	mybHv5, putative, expressed	1.53074	0.00897938	0.992723	2.10432	1.41015e-05	0.999996	2.42104	0.00055207	0.999904	-11.6996	3.61533e-05	1
Os.10176.1.S1_at	LOC_Os07g10770.1	CESA8 - cellulose synthase, expressed	-2.1706	2.21709e-10	1	-1.9676	2.99442e-09	1	-1.21067	0.00999397	0.978505	1.80497	0.00276816	0.995866
Os.10177.1.S1_at	LOC_Os02g01360.1	expressed protein	-1.21649	0.00423408	0.998697							-2.06966	0.00555559	0.999285
Os.10178.1.S1_a_at	LOC_Os07g24190.1	CESA3 - cellulose synthase, expressed	-1.67958	7.47715e-07	1	-1.17491	0.0383643	0.977419
Os.10178.2.S1_a_at	LOC_Os07g24190.1	CESA3 - cellulose synthase, expressed	-1.93016	3.40366e-10	1	-1.50632	4.92922e-07	1	-1.18347	0.00936236	0.981777
Os.10179.1.S1_at	LOC_Os06g03640.1	protein binding protein, putative, expressed	-1.7175	4.02578e-08	1	-2.59267	4.65362e-11	1	-1.50409	1.95352e-05	0.999822	4.39102	3.27562e-10	1
Os.10180.1.S1_at	LOC_Os11g29140.1	expressed protein										33.7076	2.24931e-13	1
Os.10183.1.S1_at	LOC_Os05g08370.1	CESA1 - cellulose synthase, expressed	-1.28706	0.0497989	0.986792	-1.3777	0.00371735	0.998647	2.02849	1.83666e-05	0.999992
Os.10183.1.S2_at	LOC_Os05g08370.1	CESA1 - cellulose synthase, expressed	-1.90482	3.2774e-10	1	-1.94751	7.38058e-10	1
Os.10184.1.S1_s_at	LOC_Os06g12580.1	pro-resilin precursor, putative, expressed	2.19632	3.38618e-13	1	1.50458	4.83886e-06	0.999994	1.2228	0.00536995	0.990257
Os.10185.1.S1_at	LOC_Os11g31470.1	expressed protein										-4.95444	0.00173229	0.999994
Os.10186.1.S1_s_at	LOC_Os08g32170.1	oxidoreductase, putative, expressed	-1.58676	1.82792e-05	0.999997	-1.26057	0.0121818	0.993408
Os.10187.1.S1_at	LOC_Os01g21440.1	expressed protein	-1.34379	1.70587e-05	0.999986	-1.12832	0.0388303	0.973464
Os.10188.1.S1_at	LOC_Os08g27070.1	co-chaperone protein SBA1, putative, expressed	-2.05697	1.5373e-09	1	-1.87896	1.4572e-08	1
Os.10189.1.S1_at	LOC_Os02g39180.1	expressed protein	-1.19136	0.00531776	0.997657	-1.41352	5.11183e-05	0.999942
Os.10190.1.S1_at	LOC_Os01g16540.1	NEDD8-activating enzyme E1 catalytic subunit, putative, expressed				-1.26284	0.00488924	0.996689
Os.10191.1.S1_at	LOC_Os01g55400.1	hypothetical protein
Os.10192.1.S1_at	LOC_Os03g46940.1
Os.10193.1.S1_at	LOC_Os08g09200.1	aconitate hydratase, cytoplasmic, putative, expressed
Os.10194.1.S1_at	LOC_Os04g41250.1	ubiquitin-protein ligase, putative, expressed
Os.10196.1.S1_at	LOC_Os01g58320.1	expressed protein	1.38154	0.00461299	0.998479	1.143	0.0138585	0.987326				3.52631	1.97496e-06	1
Os.10197.1.S1_at	LOC_Os11g24060.1	transmembrane transport protein-like, putative, expressed	6.90578	0	1	8.94326	1.18207e-10	1	-9.38076	3.54064e-09	1
Os.10198.1.S1_at	LOC_Os02g16550.1	vacuolar protein sorting 29, putative, expressed
Os.10200.1.S1_at	LOC_Os08g05620.1	cytochrome P450 89A2, putative, expressed	-1.87535	2.21671e-05	0.999997	-1.39696	0.00612104	0.99624				6.29168	1.11022e-16	1
Os.10201.1.S1_at	LOC_Os06g09020.2	expressed protein
Os.10202.1.S1_at	LOC_Os04g28090.1	cell division cycle 5-like protein, putative, expressed	-1.34887	0.000890047	0.999783	-1.24523	0.01239	0.99275
Os.10203.1.S1_at	LOC_Os10g38970.1	expressed protein	-1.26207	0.00478501	0.998702	-1.77503	1.71196e-06	1
Os.10204.1.S1_at	LOC_Os01g09590.1	typical P-type R2R3 Myb protein, putative, expressed	-1.57732	0.0042998	0.999283				-1.69709	0.0051661	0.992226
Os.10206.1.S1_at	LOC_Os09g25490.1	CESA9 - cellulose synthase, expressed				-1.4241	0.0255541	0.98589	-1.52883	0.0157843	0.969937
Os.10208.1.S1_at	LOC_Os07g07890.1	expressed protein	-2.01638	8.90899e-05	0.999995							1.75939	0.00276817	0.988201
Os.10209.1.S1_x_at	LOC_Os06g01500.1	IQ calmodulin-binding motif family protein, expressed	-2.41575	2.58389e-11	1	-2.03909	2.26514e-09	1				2.1565	4.40227e-06	0.999197
Os.10209.2.S1_at	LOC_Os06g01500.1	IQ calmodulin-binding motif family protein, expressed	-1.51667	6.44451e-05	0.999965	-1.19077	0.0446722	0.969422				2.48674	4.51254e-08	0.999803
Os.10209.3.S1_x_at	LOC_Os06g01500.1	IQ calmodulin-binding motif family protein, expressed	-2.56602	1.20502e-10	1	-2.22449	2.16337e-09	1				2.29673	1.68636e-06	0.999479
Os.1021.1.S1_at	LOC_Os01g42710.1	LSD1 zinc finger family protein, expressed
Os.10211.1.S1_at	LOC_Os02g35110.1	tubulin-specific chaperone C, putative, expressed
Os.10212.1.S1_at	LOC_Os01g07750.1	expressed protein	2.01318	1.38163e-10	1	1.50146	9.64986e-05	0.999925	1.71459	7.55371e-06	0.99998	1.83136	0.000680352	0.991881
Os.10214.1.S1_at	LOC_Os01g69870.1	expressed protein	1.60365	9.23698e-08	0.999999	1.68081	2.07908e-06	0.999998	2.01676	1.26274e-06	0.999998	-2.02806	0.0264597	0.980035
Os.10215.1.S1_at	LOC_Os02g01510.1	L-lactate dehydrogenase A, putative, expressed	1.26793	0.00252947	0.998082	1.41513	0.000252269	0.999654				-1.96723	0.00640774	0.998967
Os.10215.2.A1_at	LOC_Os02g01510.1	L-lactate dehydrogenase A, putative, expressed
Os.10216.1.S1_at	LOC_Os03g61630.1	SEC13-related protein, putative, expressed
Os.10217.1.S1_a_at	LOC_Os04g06770.1	argonaute-like protein, putative, expressed	-2.01778	1.1555e-09	1	-2.05807	2.29985e-09	1	-1.24862	0.00540339	0.975987	-1.75159	0.0385615	0.969549
Os.10219.1.S1_at	LOC_Os02g54000.1	S-adenosylmethionine-dependent methyltransferase/ catalytic, putative, expressed	-3.38369	3.5032e-06	1	-1.63409	0.00338181	0.999356				-1.59941	0.0339894	0.981529
Os.10220.1.S1_at	LOC_Os07g48820.1	transcription factor HBP-1b, putative, expressed	3.62811	4.44089e-16	1	2.742	1.52488e-11	1	-1.27642	0.0128004	0.967019	-4.34221	5.68588e-05	1
Os.10221.1.S1_at	LOC_Os01g47770.1	nudC domain-containing protein 2, putative, expressed	1.26431	0.000273706	0.999761
Os.10222.1.S1_s_at	LOC_Os08g37280.1	PWWP domain containing protein, expressed	-2.14594	6.48957e-09	1	-1.45254	7.61748e-05	0.999939	-1.59041	7.20261e-06	0.999968	-1.62265	0.0218652	0.989901
Os.10223.1.S1_at												17.0457	0	1
Os.10224.1.S1_at	LOC_Os02g40000.1	trafficking protein particle complex protein 2, putative, expressed	-1.6173	7.99628e-07	1	-1.2344	0.00765126	0.995333
Os.10225.1.S1_at	LOC_Os05g20150.1	ATP binding protein, putative, expressed
Os.10226.1.A1_at	LOC_Os07g17260.1	retrotransposon protein, putative, unclassified, expressed										-9.61977	0.000146021	1
Os.10227.1.S1_at	LOC_Os01g54880.1	glucosidase 2 beta subunit precursor, putative, expressed	-1.23304	0.0495855	0.984778	1.35211	0.0037305	0.996827
Os.10232.1.A1_at	LOC_Os12g06640.1
Os.10234.1.S1_at	LOC_Os07g14280.1	SEC13-related protein, putative, expressed				-1.19566	0.00752423	0.993692
Os.10235.1.S1_at	LOC_Os07g48570.1	expressed protein	-1.43714	4.32274e-05	0.999989							-4.53439	3.43116e-05	1
Os.10238.1.S1_at	LOC_Os04g39814.1	cyanogenic beta-glucosidase precursor, putative, expressed	-1.83908	0.00424012	0.998639							1.91555	0.000155363	0.997493
Os.10240.1.S1_at	LOC_Os01g65680.1	4,5-DOPA dioxygenase extradiol, putative, expressed	-1.6183	0.000140342	0.99996	-2.45399	4.99787e-07	1				-1.76535	0.0273539	0.990481
Os.10240.2.A1_at	LOC_Os01g65680.1	4,5-DOPA dioxygenase extradiol, putative, expressed
Os.10241.1.S1_at	LOC_Os12g42180.1	50S ribosomal protein L14, putative, expressed	-1.50873	2.31471e-07	1	-1.31637	0.000170266	0.999898
Os.10244.1.S1_s_at	LOC_Os02g02340.1	glycerol-3-phosphate acyltransferase 8, putative, expressed				1.83915	0.000170343	0.999698				10.938	6.66134e-16	1
Os.10245.1.S1_at	LOC_Os04g37700.1	expressed protein				3.51682	6.38177e-08	1	1.57117	0.017191	0.968162
Os.10246.1.S1_at	LOC_Os02g14000.1	actin-related protein 2/3 complex subunit 3, putative, expressed	-1.23962	0.00135994	0.999558
Os.10246.2.S1_at	LOC_Os05g36280.1	histone H3, putative, expressed	-1.76629	5.97663e-10	1	-2.85028	2.05258e-12	1
Os.10246.3.S1_at	LOC_Os06g06460.1	histone H3, putative, expressed	-3.54649	3.15115e-12	1	-3.35437	1.07305e-11	1	-1.36156	0.00133305	0.996888	-1.56268	0.0288817	0.988094
Os.10246.4.S1_x_at	LOC_Os06g06510.1	histone H3, putative, expressed	-3.05493	6.04738e-13	1	-2.92514	3.01381e-12	1
Os.10246.5.S1_at	LOC_Os06g06490.1	U-box domain containing protein, expressed	-4.13313	2.62013e-14	1	-3.59432	1.46105e-13	1	-1.9198	5.42951e-08	0.999998
Os.10247.1.S1_a_at	LOC_Os07g11290.1	expressed protein	2.35623	4.39426e-13	1	1.323	0.000782331	0.999204
Os.10251.1.S1_at	LOC_Os10g33370.1	acyltransferase, putative, expressed	-2.79136	1.97193e-10	1	-2.39854	2.37848e-09	1
Os.10252.1.S1_s_at	LOC_Os02g20950.1	expressed protein
Os.10253.1.S1_at	LOC_Os02g12760.1	salicylic acid-induced fragment 1 protein, putative, expressed				1.31126	0.000605191	0.999382
Os.10254.1.S1_at	LOC_Os08g38600.1	copine-6, putative, expressed	3.46699	6.51426e-10	1	5.00979	4.98395e-10	1
Os.10255.1.S1_s_at						1.21254	0.0041748	0.997072				10.5053	4.90403e-10	1
Os.10256.1.S1_at	LOC_Os03g27260.1	40S ribosomal protein S6, putative, expressed	-1.25488	0.000349011	0.999908	-1.30857	0.000134986	0.999866				2.19617	2.07651e-06	0.999707
Os.10257.1.S1_at	LOC_Os02g30730.2	SART-1 family protein, expressed										1.88154	0.000119975	0.99814
Os.10257.1.S1_x_at	LOC_Os02g30730.1	SART-1 family protein, expressed	-1.29355	0.00493615	0.998811	-1.18434	0.0492704	0.97368
Os.10258.1.S1_at	LOC_Os01g68970.1	HYS1, putative, expressed	2.69883	5.99696e-11	1	2.13962	2.54113e-08	1	1.42424	0.00477278	0.992372
Os.10259.1.S1_at	LOC_Os08g39140.1	heat shock protein 81-1, putative, expressed	1.99892	3.08642e-14	1	1.59374	2.34719e-07	1	-1.32142	0.000404226	0.998212	2.21368	1.40184e-08	0.999991
Os.10260.1.S1_at	LOC_Os02g51700.1	expressed protein	-2.29134	3.17735e-09	1	-1.71241	7.40585e-07	0.999999
Os.10261.1.S1_at	LOC_Os08g05490.1	tyrosyl-tRNA synthetase, putative, expressed	-2.23867	4.31223e-08	1	-1.83359	1.84251e-06	0.999998				2.15103	5.82427e-06	0.999672
Os.10262.1.S1_at	LOC_Os08g02140.1	STIP1 homology and U box-containing protein 1, expressed
Os.10263.1.S1_at	LOC_Os11g34910.1	expressed protein										2.15502	2.14516e-06	0.999657
Os.10264.1.S1_at	LOC_Os06g06014.2	expressed protein
Os.10264.2.S1_at	LOC_Os06g06014.1	expressed protein	1.66761	0.000793331	0.99903	1.88252	0.000199297	0.999589	-1.79968	0.00727903	0.988223
Os.10266.1.S1_at	LOC_Os03g43100.2	expressed protein
Os.10268.1.S1_at
Os.10270.1.S1_at	LOC_Os01g15810.1	peroxidase 9 precursor, putative, expressed	1.54968	0.000109929	0.999856	-1.29658	0.021855	0.981763
Os.10271.1.S1_x_at			2.46601	0.000351095	0.999998	1.65316	2.07976e-05	0.999986	1.20252	0.0121894	0.986232	1.83631	0.00230985	0.996694
Os.10271.2.S1_x_at	LOC_Os01g15860.1	pre-mRNA-splicing factor prp1, putative, expressed
Os.10272.1.S1_at	LOC_Os08g20570.1	chloride channel-like protein CLC-g, putative, expressed	1.51486	1.38057e-05	0.999969	1.47166	0.00029986	0.999641	1.56124	0.000737786	0.998142
Os.10273.1.S1_at	LOC_Os08g31660.1	VQ motif family protein, expressed				1.3129	0.00705521	0.995459				-2.62551	0.00424876	0.999085
Os.10274.1.S1_a_at			1.85114	1.82876e-12	1	2.58652	8.36087e-12	1	-1.31137	0.000343068	0.997548
Os.10274.3.S1_at			2.26703	1.05469e-05	0.999999	2.85649	4.12239e-06	1	1.52023	0.003921	0.998146
Os.10274.4.S1_at						1.58063	0.0119183	0.993135
Os.10275.1.S1_at	LOC_Os02g51080.1	geranylgeranyl hydrogenase, putative, expressed	-4.56974	3.55271e-15	1	-1.53306	9.45676e-08	1	-1.56877	1.9744e-07	0.999997	2.41414	1.43881e-08	0.999959
Os.10276.1.S1_at	LOC_Os07g12200.1	ADP-ribosylation factor 1, putative, expressed
Os.10276.2.S1_at	LOC_Os07g12170.1	ADP-ribosylation factor 1, putative, expressed							1.36582	0.00026546	0.99883
Os.10277.1.S1_at	LOC_Os04g09654.1	caffeic acid 3-O-methyltransferase, putative, expressed										-3.76588	0.000348721	0.999999
Os.10278.1.S1_at	LOC_Os06g33370.1	expressed protein
Os.10279.1.S1_at	LOC_Os01g64520.1	uricase, putative, expressed	2.43259	1.62093e-14	1	1.92814	3.58841e-08	1	1.30989	0.00537219	0.991314
Os.10280.1.A1_at	LOC_Os02g04510.1		-2.50405	0.00105439	0.999903	-1.88648	0.00879899	0.995207	-2.39573	0.00140604	0.998977	4.1114	7.13296e-12	0.999999
Os.10281.1.S1_at	LOC_Os09g06499.1	sulfate transporter 4.1, chloroplast precursor, putative, expressed	-1.23875	0.00103325	0.999637	-1.40888	9.54492e-05	0.999923				1.6147	0.00156739	0.989554
Os.10281.2.S1_at
Os.10281.2.S1_x_at	LOC_Os09g06499.1	sulfate transporter 4.1, chloroplast precursor, putative, expressed	-1.39125	0.0116343	0.996665
Os.10283.1.S1_at	LOC_Os04g01240.1	expressed protein	-1.19134	0.00531505	0.998502	-1.28557	0.00132698	0.999284
Os.10285.1.S1_at	LOC_Os08g20730.1	peroxidase 40 precursor, putative, expressed
Os.10286.1.S1_x_at												5.57284	1.13434e-10	1
Os.10286.2.A1_at
Os.10287.1.S1_at	LOC_Os07g01370.1	peroxidase 1 precursor, putative, expressed	2.3737	2.64752e-09	1				1.25385	0.0246788	0.961841
Os.10289.1.S1_at	LOC_Os05g30800.1	26S proteasome non-ATPase regulatory subunit 14, putative, expressed	-1.28434	0.000231058	0.999916	-1.23676	0.00393579	0.998015	1.18912	0.0149977	0.975925
Os.10290.1.S1_at	LOC_Os05g41210.1	calmodulin, putative, expressed
Os.10292.1.S1_at	LOC_Os01g16260.1	carbohydrate transporter/ sugar porter/ transporter, putative, expressed	-1.34496	0.00024411	0.999945				1.32563	0.00203812	0.99543	-2.10775	0.00360088	0.999482
Os.10293.1.S1_at	LOC_Os07g42510.1	ethylene response element binding protein, putative, expressed	1.2462	0.00583014	0.995868	1.51416	0.000127325	0.999781				-9.99567	4.90333e-05	1
Os.10294.1.S1_at	LOC_Os05g51590.1	N-rich protein, putative, expressed	2.76718	1.803e-13	1	2.61886	7.88387e-11	1	1.42304	0.00134004	0.997508
Os.10295.1.S1_at	LOC_Os12g07300.1		-2.69057	4.6105e-07	1	-2.4478	1.27591e-06	1
Os.10298.1.S1_at	LOC_Os11g37080.1	h/ACA ribonucleoprotein complex subunit 1-like protein 1, putative, expressed				-1.35054	0.0384143	0.977782				1.66701	0.00257442	0.990332
Os.10299.1.S1_at	LOC_Os05g30140.1	pre-mRNA-splicing factor SF2, putative, expressed	1.57347	1.77987e-05	0.999959	1.84969	4.80524e-07	0.999998				5.98764	0	1
Os.10300.1.S1_at	LOC_Os01g01840.1	helix-loop-helix DNA-binding domain containing protein, expressed										3.98899	1.56676e-10	0.999998
Os.10300.1.S1_x_at	LOC_Os01g01840.1	helix-loop-helix DNA-binding domain containing protein, expressed										1.60523	2.15455e-07	0.999998
Os.10303.1.S1_at	LOC_Os03g01350.1	expressed protein	1.36062	0.015478	0.99031	1.3341	0.0341611	0.973688				-2.76992	0.000801165	0.999985
Os.10303.1.S2_at	LOC_Os03g01350.1	expressed protein	1.21964	0.0250753	0.990562	1.61869	0.00319301	0.998781				-2.08353	0.0471495	0.980216
Os.10303.1.S3_at	LOC_Os03g01350.1	expressed protein										-4.63864	0.00954291	0.999557
Os.10305.1.S1_at	LOC_Os08g41880.1	nucleotide pyrophosphatase/phosphodiesterase, putative, expressed	-4.16043	1.2707e-09	1	-5.55096	3.47407e-10	1	-2.01367	2.03072e-06	0.999996
Os.10306.2.S1_x_at	LOC_Os01g24480.1	expressed protein				1.94179	1.13211e-07	1				-2.07821	0.0105402	0.996469
Os.10307.1.S1_at	LOC_Os06g05250.1	GTP-binding protein lepA, putative, expressed	-2.67048	1.39034e-06	1	-1.9244	7.16895e-05	0.999981				-1.80488	0.0153864	0.995736
Os.10308.1.S1_at	LOC_Os06g15360.1	DNA repair protein RAD23, putative, expressed
Os.10309.1.S1_at	LOC_Os09g17730.1	proton pump interactor, putative, expressed	1.1024	0.0475375	0.97664
Os.10310.1.S1_at	LOC_Os01g38359.1	peptidyl-prolyl isomerase, putative, expressed	-1.96984	1.1267e-08	1	-1.80333	3.85724e-07	0.999999	1.54456	1.04334e-05	0.999898	-6.83716	6.33269e-06	1
Os.10310.2.S1_at	LOC_Os01g38359.1	peptidyl-prolyl isomerase, putative, expressed
Os.10311.1.S1_a_at	LOC_Os06g14324.1	calcium binding EF-hand protein, putative, expressed	-3.31047	2.09818e-11	1	-2.0986	8.16179e-09	1	-2.21211	8.83973e-09	1
Os.10311.2.A1_s_at			-3.59173	1.31584e-10	1	-2.46484	6.86815e-09	1	-2.45214	1.355e-08	1
Os.10311.2.A1_x_at	LOC_Os06g14324.1	calcium binding EF-hand protein, putative, expressed	-3.82566	5.3214e-11	1	-2.42097	1.56344e-08	1	-2.40115	8.61981e-09	1
Os.10312.1.S1_at	LOC_Os05g34770.1	cytochrome c, putative, expressed	1.24954	2.85659e-05	0.999969							2.17855	2.46365e-06	0.999724
Os.10314.1.S1_a_at	LOC_Os02g55200.1	expressed protein							-1.46909	0.00183875	0.99315
Os.10315.1.S1_at	LOC_Os11g25454.1	cytokinin-N-glucosyltransferase 1, putative, expressed	1.81861	5.82333e-05	0.999851	2.34061	5.29173e-06	0.999989				5.30182	7.21645e-14	1
Os.10316.1.S1_at	LOC_Os01g39330.1	helix-loop-helix DNA-binding domain containing protein, expressed	1.48176	3.1948e-05	0.999904	2.10811	9.81728e-08	1	2.21491	6.51995e-08	0.999999
Os.10317.1.S1_at	LOC_Os04g39280.1	pot1-like protein, putative, expressed	-3.57105	1.05131e-05	1	-2.13208	0.000685942	0.99974
Os.10319.1.S1_at	LOC_Os12g06650.1	tetratricopeptide-like helical, putative, expressed
Os.10320.1.S1_x_at	LOC_Os01g15490.1	transferase, putative, expressed	-1.40391	2.75163e-05	0.999998				1.21535	0.0207558	0.969447
Os.10321.1.S1_at	LOC_Os09g06634.1	transposon protein, putative, Pong sub-class, expressed
Os.10322.1.S1_s_at	LOC_Os07g38170.1	DNA binding protein, putative, expressed	5.32891	0	1	3.36749	1.45595e-12	1	3.87208	4.38689e-09	1
Os.10323.1.S1_at	LOC_Os08g07440.1	protein BABY BOOM 2, putative, expressed	-1.37555	0.000906483	0.999385	-1.31434	0.0048798	0.995012
Os.10324.1.S1_at	LOC_Os04g39840.1	prunasin hydrolase isoform PHA precursor, putative, expressed
Os.10324.2.S1_at			-2.17815	3.26123e-05	0.999999	-1.4321	0.0214451	0.991037				2.80325	1.18879e-07	0.999999
Os.10326.1.S1_at	LOC_Os12g13674.1	expressed protein
Os.10328.1.S1_at	LOC_Os03g55610.1	dof domain, zinc finger family protein, expressed	1.80548	0.000288055	0.999946
Os.10333.1.S1_at	LOC_Os07g02800.1	myb-like DNA-binding domain, SHAQKYF class family protein, expressed	1.34917	6.41465e-05	0.999897	2.11144	1.17354e-09	1				3.3432	2.62536e-10	0.999997
Os.10334.1.S1_at	LOC_Os03g55600.1	serine/threonine-protein kinase SAPK8, putative, expressed	1.2037	0.0144529	0.993899				1.25969	0.0138428	0.976443	1.577	0.00308515	0.989145
Os.10335.1.S1_at	LOC_Os01g38190.1	expressed protein										-2.26082	0.00399688	0.998306
Os.10336.1.S1_at	LOC_Os03g49900.1	protein binding protein, putative, expressed	-1.25354	0.000910306	0.999827							-1.72814	0.00719793	0.99536
Os.10337.1.S1_x_at	LOC_Os02g12580.1	OsPP2Ac-3 - Phosphatase 2A isoform 3 belonging to family 1, expressed							1.21639	0.00951096	0.982544
Os.10337.2.S1_at	LOC_Os02g12580.1	OsPP2Ac-3 - Phosphatase 2A isoform 3 belonging to family 1, expressed	1.63439	1.48025e-08	1	1.50272	1.65996e-05	0.999976	1.57374	1.69065e-05	0.999949
Os.10338.1.S1_x_at	LOC_Os05g41970.1	globulin precursor, putative, expressed
Os.10338.2.S1_at	LOC_Os05g49200.1	aspartic proteinase oryzasin-1 precursor, putative, expressed				1.86597	0.00393691	0.995613
Os.10339.1.S1_at	LOC_Os03g04770.1	beta-amylase, putative, expressed	437.57	0	1	47.7653	1.3209e-11	1				4.91591	1.91624e-13	1
Os.10340.1.S1_at	LOC_Os03g17000.1	RHM1, putative, expressed	2.26672	1.17906e-13	1
Os.10342.1.S1_at	LOC_Os02g57180.1	NADH-ubiquinone oxidoreductase 39 kDa subunit, mitochondrial precursor, putative, expressed
Os.10342.1.S1_s_at	LOC_Os02g57180.1	NADH-ubiquinone oxidoreductase 39 kDa subunit, mitochondrial precursor, putative, expressed	-1.58579	5.20833e-08	1	-1.48964	1.52987e-06	0.999998
Os.10344.1.S1_at	LOC_Os12g32760.1	carbohydrate transporter/ sugar porter, putative, expressed	8.56335	1.1724e-13	1	5.12742	1.45017e-12	1				19.032	0	1
Os.10346.1.S1_at	LOC_Os01g52790.1	cytochrome P450 72A1, putative, expressed				1.48394	0.00307558	0.997752				-2.02026	0.00568052	0.999508
OsAffx.17611.1.S1_at	LOC_Os09g09230.1	dihydroflavonol-4-reductase, putative
Os.10351.1.S1_a_at	LOC_Os08g40530.1	calcium-transporting ATPase 9, plasma membrane-type, putative, expressed	1.51907	1.61616e-06	0.99999	1.5096	4.43854e-05	0.999865	1.31056	0.00485368	0.986061
Os.10351.2.S1_at	LOC_Os08g40530.2	calcium-transporting ATPase 9, plasma membrane-type, putative, expressed
Os.10351.5.S1_x_at	LOC_Os08g40530.2	calcium-transporting ATPase 9, plasma membrane-type, putative, expressed
Os.10352.1.S1_at	LOC_Os05g01470.1	methionine S-methyltransferase, putative, expressed	-1.74975	1.35283e-09	1	-1.66595	1.81664e-08	1	-1.43124	1.65756e-05	0.999886	-1.60036	0.0445098	0.977611
Os.10353.1.S1_at	LOC_Os01g07400.1	WD-repeat domain phosphoinositide-interacting protein 3, putative, expressed										-2.02953	0.00670814	0.998632
Os.10353.2.S1_at	LOC_Os01g07400.1	WD-repeat domain phosphoinositide-interacting protein 3, putative, expressed
Os.10355.1.S1_at
Os.10355.1.S1_x_at			-1.04939	0.00526942	0.997787	-1.05449	0.00170363	0.998619	2.83316	3.98847e-05	0.999999
Os.10356.1.S1_at	LOC_Os03g08320.1	pnFL-2, putative, expressed	8.92333	0	1	5.35695	1.33227e-15	1	7.71277	8.71747e-13	1	2.27974	1.28484e-06	0.999485
Os.10358.1.A1_at	LOC_Os10g04270.1	protein GOS9, putative, expressed	-4.8907	4.54525e-13	1	-2.07971	6.42994e-09	1	-1.95297	3.65029e-08	0.999999	-5.76166	0.000367908	0.999996
Os.10359.1.S1_at	LOC_Os03g17240.1	protein binding protein, putative, expressed	-2.13734	1.53963e-07	1	-1.91632	1.64635e-06	1				-2.52101	0.0012069	0.999923
Os.10360.1.S1_at	LOC_Os10g38110.1	cytochrome P450 94A2, putative, expressed	1.54107	6.81105e-07	0.999992	1.53017	2.14518e-05	0.99992	1.4646	0.000260478	0.998331	-2.72711	0.000257204	0.999994
Os.10361.1.S1_at	LOC_Os12g06640.1	expressed protein	-1.34641	0.0012806	0.999529	-1.23712	0.0199505	0.989892
Os.10369.1.S1_a_at	LOC_Os01g59440.1	BRASSINOSTEROID INSENSITIVE 1-associated receptor kinase 1 precursor, putative, expressed	-1.27158	0.000158625	0.999955	-1.31782	0.000144893	0.999922
Os.10370.1.S1_at	LOC_Os06g21210.1	glycine-rich cell wall structural protein precursor, putative, expressed	1.36469	0.000949075	0.999106
Os.10370.1.S1_x_at	LOC_Os06g21210.1	glycine-rich cell wall structural protein precursor, putative, expressed	1.47368	0.000518084	0.999562				1.32686	0.0223197	0.970833
Os.10370.2.S1_at	LOC_Os07g47640.1	ultraviolet-B-repressible protein, putative, expressed	-2.25176	4.02061e-10	1	-1.22819	0.0026386	0.99817				1.65397	0.00128331	0.991694
Os.10370.2.S1_x_at	LOC_Os07g47640.1	ultraviolet-B-repressible protein, putative, expressed	-3.31701	1.36335e-13	1	-1.37443	9.308e-06	0.99999	-1.21637	0.00374945	0.991302	1.79896	0.000374283	0.994869
Os.10371.1.S1_at	LOC_Os11g13810.1	expressed protein										-4.4044	0.000560694	1
Os.10373.1.S1_at	LOC_Os07g41410.1	EGG APPARATUS-1 protein, putative, expressed	-5.11708	3.10862e-13	1	-1.94254	7.73305e-08	1	1.52244	6.25455e-05	0.999892
Os.10374.1.S1_at												3.775	3.5311e-09	0.999936
Os.10374.2.S1_at	LOC_Os12g02589.1	catalytic/ hydrolase, putative, expressed
Os.10375.1.S1_at
Os.10376.1.S1_at	LOC_Os02g34884.1	recessive suppressor of secretory defect, putative, expressed	1.24345	0.00281503	0.995235
Os.10377.1.S1_at	LOC_Os01g67180.1	ribonuclease 2 precursor, putative, expressed	-2.67287	4.22544e-11	1	-1.1906	0.0125497	0.991189				-1.9531	0.0116968	0.997685
Os.10378.1.A1_at	LOC_Os01g72570.2	expressed protein	7.50569	8.45601e-12	1	2.67424	6.45234e-06	1	1.65319	0.000884362	0.998189
Os.10378.2.A1_s_at	LOC_Os01g72570.1	expressed protein	4.85617	1.4988e-13	1	5.17835	5.52669e-13	1
Os.10378.3.S1_s_at	LOC_Os01g72570.1	expressed protein	4.21765	8.22786e-13	1	4.30745	2.14598e-11	1
Os.10379.1.S1_at	LOC_Os02g49860.1	ABA induced plasma membrane protein PM 19, putative, expressed	1.82066	0.000105947	0.999995	1.15572	0.0175597	0.992963				-4.26495	0.00121897	0.999967
Os.10380.1.S1_at	LOC_Os09g19680.1	ABC-type transport protein, putative, expressed
Os.10381.1.S1_at	LOC_Os06g06080.1	serine esterase family protein, putative, expressed	2.9193	4.17322e-12	1	2.0817	2.14899e-07	0.999999				2.83154	1.03505e-08	0.999976
Os.10382.1.S1_at	LOC_Os07g07974.1	TSO1, putative, expressed	3.85498	2.22045e-16	1	2.37936	4.94945e-10	1	3.00616	2.10548e-10	1
Os.10383.1.S1_at	LOC_Os07g10300.1	expressed protein	-1.86406	1.50488e-06	0.999999	-1.99314	4.478e-07	0.999999				1.49236	0.00677461	0.981389
Os.10384.1.S1_at	LOC_Os03g10950.1	catalytic/ protein phosphatase type 2C, putative, expressed	6.37442	1.71974e-13	1	3.32081	5.01913e-09	1	2.93123	3.78312e-05	0.999936	-9.07237	3.03903e-05	1
Os.10385.1.S1_at	LOC_Os03g55270.1	tipA protein, putative, expressed	-1.96709	9.17163e-08	1	-1.59034	1.46646e-05	0.999989
Os.10386.1.S1_at	LOC_Os04g38610.1	RAN guanine nucleotide release factor, putative, expressed	-1.2843	0.00696322	0.998945
Os.10387.1.S1_a_at	LOC_Os02g57450.1	serine/threonine-protein phosphatase PP1, putative, expressed	-1.585	9.61303e-08	1	-1.24209	0.00149979	0.998433				-2.07634	0.000909434	0.999867
Os.10388.1.S1_at			-1.31212	0.000155524	0.999942							-2.38464	0.000657085	0.999888
Os.10389.1.S1_at	LOC_Os03g55280.1	aspartate-semialdehyde dehydrogenase, putative, expressed	-1.54621	5.17956e-06	0.999999	-1.46066	3.76948e-05	0.99997				3.222	6.77836e-11	0.999991
Os.10390.1.S1_at	LOC_Os03g55430.1	expressed protein	6.15263	1.9984e-15	1	3.69855	7.80842e-11	1	6.16113	1.67962e-10	1
Os.10391.1.S1_a_at	LOC_Os05g51630.1	HYP1, putative, expressed	3.59654	0	1	1.74775	2.14232e-07	1				-3.16601	0.00187702	0.999955
Os.10392.1.S1_at	LOC_Os02g57600.1	expressed protein	1.50532	2.08913e-06	0.999993	1.61637	3.44396e-06	0.999993				-2.57046	0.000901653	0.999917
Os.10393.1.S1_at	LOC_Os02g46520.1	acetylornithine deacetylase, putative, expressed
Os.10394.1.S1_at	-											1.58854	0.00546612	0.990014
Os.10394.2.S1_at	LOC_Os08g42030.1	peroxidase 73 precursor, putative, expressed
Os.10395.1.S1_s_at
Os.10398.1.S1_at	LOC_Os03g08480.1	SAP-like protein BP-73, putative, expressed	-1.43546	2.33413e-05	0.999987				1.24915	0.00490809	0.985438
Os.10398.1.S2_at	LOC_Os03g08480.2	SAP-like protein BP-73, putative, expressed				1.48841	0.0032195	0.9946	-1.65353	0.00901809	0.983948	1.69531	0.00071443	0.98959
Os.10399.1.S1_at	LOC_Os05g02310.1	soluble inorganic pyrophosphatase, putative, expressed				-3.74144	4.79661e-12	1	-1.32906	0.00112314	0.997474	-1.88983	0.0197896	0.988114
Os.10400.1.S1_at	LOC_Os02g25580.1	SNARE-interacting protein KEULE, putative, expressed	2.30687	3.70215e-12	1	1.60538	2.24658e-07	1				-2.29328	0.00575312	0.999073
Os.10401.1.S1_s_at	LOC_Os08g42350.1	MTN3, putative, expressed							-1.76054	6.18527e-06	0.999929
Os.10402.1.S1_x_at	LOC_Os01g70720.1	expressed protein
Os.10403.1.S1_at	LOC_Os03g55350.1	subtilisin-like protease precursor, putative, expressed	1.52825	1.95983e-08	1				-1.42907	4.15303e-05	0.99986
Os.10404.1.S1_at	LOC_Os07g01950.1	expressed protein	-1.57898	4.45995e-08	1	-1.31793	0.000100223	0.999884
Os.10405.1.S1_at	-		-2.54809	3.90721e-11	1	-1.59357	6.93371e-07	0.999999	-1.23266	0.00589373	0.988277	1.77643	0.00113254	0.992227
Os.10406.1.S1_at	LOC_Os05g40820.1	60S ribosomal protein L24, putative, expressed	-1.27556	0.000425588	0.999867	-1.73996	2.80629e-07	1
Os.10407.1.S1_x_at
Os.10409.1.A1_at	-
Os.1041.1.S1_x_at	LOC_Os01g42850.1	autophagy-related protein 7, putative, expressed	3.601	6.66134e-16	1	3.07246	2.87836e-12	1	1.44641	0.000825248	0.998449
Os.10410.1.S1_at	LOC_Os08g02210.1	expressed protein	-14.7829	1.88072e-13	1	-2.48801	3.33783e-09	1	-4.61331	9.36073e-12	1
Os.10411.1.S1_at	LOC_Os01g62190.1	PEThy, putative, expressed	20.4712	2.22045e-16	1	20.8404	9.9698e-14	1	5.72549	8.81333e-11	1	2.57869	1.98132e-08	0.999721
Os.10415.1.S1_at	-
Os.10416.1.S1_at	LOC_Os01g61850.1		-1.25211	0.00501234	0.997931	-1.49186	0.000124928	0.999944	2.78828	4.30209e-10	1
Os.10417.1.S1_at	LOC_Os08g40830.3	pumilio domain-containing protein PPD1, putative, expressed	1.19851	0.0047206	0.99667	1.42656	4.64513e-05	0.999887	-1.28195	0.00503001	0.987958	-2.23159	0.0114861	0.998849
Os.10419.1.S1_a_at			-2.76712	1.27781e-10	1	-3.50056	1.80571e-11	1
Os.10422.1.S1_at	LOC_Os05g40630.1	expressed protein	11.7221	1.9984e-15	1	6.12684	2.77299e-11	1	-2.36214	0.000121681	0.999882	2.32225	0.000167132	0.998144
Os.10423.1.S1_at	LOC_Os07g48630.1	ETHYLENE-INSENSITIVE3-like 1 protein, putative, expressed	7.12499	0	1	3.59605	3.28559e-12	1	3.33007	2.75664e-09	1
Os.10423.1.S1_s_at	LOC_Os07g48630.1	ETHYLENE-INSENSITIVE3-like 1 protein, putative, expressed	5.08933	0	1	2.57419	1.29996e-11	1	2.2	1.36931e-07	1
Os.10424.1.S1_at	LOC_Os08g34220.1	omega-6 fatty acid desaturase, chloroplast precursor, putative, expressed	-4.05784	2.94318e-11	1	-2.60883	1.91986e-09	1	-1.24087	0.021036	0.971754	3.1801	5.31708e-11	0.999998
Os.10425.1.S1_at	LOC_Os03g57349.1	expressed protein	-1.18742	0.0412123	0.98381
Os.10426.1.S1_at	LOC_Os03g04470.1	expressed protein	-1.36343	0.00185372	0.999768	-1.32764	0.00770644	0.996488				3.45053	3.99149e-10	0.999957
Os.10427.1.S1_a_at	LOC_Os12g04260.1	saccharopine dehydrogenase and related proteins, putative, expressed				-1.46118	0.00756209	0.995747				3.10019	1.15117e-10	0.999999
Os.10428.1.S1_at	LOC_Os02g14170.1	peroxidase precursor, putative, expressed	1.18355	0.0290994	0.982231							-2.0227	0.0356339	0.987213
Os.10429.1.S1_at	LOC_Os08g03650.1	transposon protein, putative, Mutator sub-class, expressed	-1.74068	0.00027637	0.999896				1.49731	0.00258441	0.992577
Os.1043.1.S1_at			5.92151	1.02208e-10	1	2.02796	0.0122298	0.996963				4.91944	6.14119e-06	0.999999
Os.10430.1.S1_at	LOC_Os03g55260.1	cytochrome P450 81E1, putative, expressed										1.18395	0.0300361	0.961506
Os.10433.1.S1_at	LOC_Os03g07370.1	endonuclease/ nucleic acid binding protein, putative, expressed	-2.41468	2.63587e-10	1	-1.15803	0.0364111	0.980432				1.99174	9.29921e-05	0.996466
Os.10434.1.S1_at												1.50887	0.0431527	0.96495
Os.10435.1.S1_at	LOC_Os03g62060.1	IAA-amino acid hydrolase ILR1 precursor, putative, expressed
Os.10437.1.S1_at	LOC_Os03g61050.1	DEX1, putative, expressed	-1.60552	1.62762e-06	1	-1.45174	4.37641e-05	0.999972				-1.79251	0.0321698	0.988883
Os.10438.1.S1_at	LOC_Os08g02080.1	rickettsia 17 kDa surface antigen family protein, expressed	-1.17564	0.00231608	0.998956
Os.1044.1.S1_at	LOC_Os01g42870.1	10-deacetylbaccatin III 10-O-acetyltransferase, putative, expressed				1.18503	0.0359164	0.975987
Os.10440.1.S1_a_at	LOC_Os03g29760.1	nuclear transcription factor Y subunit A-8, putative, expressed	-2.16235	3.77818e-09	1	-1.84044	1.72812e-07	1	1.92488	2.25234e-07	1	-4.73209	1.36137e-05	1
Os.10441.1.S1_at
Os.10442.1.S1_at			-1.49744	1.5368e-05	0.999997	-1.44616	5.50008e-05	0.999972				1.49315	0.0106275	0.977194
Os.10442.1.S2_at
Os.10443.1.S1_at	LOC_Os07g37580.1	D-erythro-sphingosine kinase/ diacylglycerol kinase, putative, expressed	1.84025	4.87311e-05	0.999911	1.42762	0.0122433	0.989568
Os.10444.1.S1_at	LOC_Os07g35280.1	receptor-like protein kinase homolog RK20-1, putative, expressed	1.29387	0.0332488	0.981786
Os.10446.1.S1_at
Os.10447.1.S1_at	LOC_Os05g03550.1	myb-like DNA-binding domain containing protein, expressed	1.42399	9.51904e-07	0.999995	1.27482	0.000498457	0.998674				-1.86879	0.0192895	0.994328
Os.10449.1.S1_a_at	LOC_Os10g08840.1	maspardin, putative, expressed
Os.10450.1.S1_at	LOC_Os08g30060.1	proton pump interactor, putative, expressed	-1.15043	0.0234645	0.991398	-1.30175	0.000745273	0.9994				-1.70397	0.0130833	0.99577
Os.10451.1.S1_at	LOC_Os07g31260.1	expressed protein	1.28061	0.000414413	0.999506	1.55719	2.74458e-06	0.999993	1.5153	2.76497e-05	0.999864	1.42243	0.0161856	0.961812
Os.10451.2.S1_at	LOC_Os07g31260.1	expressed protein							1.41138	0.00495192	0.989342
Os.10452.1.S1_at	LOC_Os03g13720.1	expressed protein	-1.24354	0.0353175	0.976945				-1.50452	0.000859947	0.996936
Os.10453.1.S1_at	LOC_Os06g36700.1	T-complex protein 1 subunit epsilon, putative, expressed	-2.37141	4.0592e-11	1	-2.37396	7.22743e-11	1	-1.30929	0.0010149	0.997241
Os.10454.1.S1_a_at	LOC_Os08g27840.1	phosphoenolpyruvate carboxylase 2, putative, expressed				1.54375	2.75035e-06	0.999997	1.19183	0.0346785	0.961687	-2.14147	0.0195398	0.996127
Os.10455.1.S1_at	LOC_Os07g33650.1	expressed protein	-1.32063	0.00137041	0.999455
Os.10456.1.S1_at	LOC_Os09g30260.1	expressed protein
Os.10457.1.S1_at									1.29004	0.00104981	0.997967
Os.10458.1.S1_at	LOC_Os08g05850.1	snRNP core Sm protein Sm-X5-like protein, putative, expressed	-1.66302	1.13226e-06	1	-1.62812	5.21807e-06	0.999996
Os.10459.1.S1_at
Os.10460.1.S1_at	LOC_Os07g46710.1	expressed protein	-1.72716	1.28071e-05	0.999994	-1.42797	0.000619104	0.999377
Os.10464.1.S1_at	LOC_Os10g05230.1	protein binding protein, putative, expressed	1.48213	1.86027e-06	0.999996	1.31891	0.000627052	0.99932	-1.33947	0.00188583	0.991754
Os.10465.1.S1_at			-2.03424	2.15209e-08	1							1.74589	0.00316418	0.990924
Os.10466.1.S1_at	LOC_Os03g13750.1	erwinia induced protein 2, putative, expressed	1.38395	2.06912e-06	0.999995				1.20379	0.016932	0.976591	1.43463	0.0211693	0.970629
Os.10468.1.S1_at	LOC_Os03g51470.1	expressed protein	-1.55419	0.016377	0.995918	2.11987	3.04307e-06	0.999982	-1.94835	0.00308729	0.995391
Os.10469.1.S1_at												2.72439	8.02506e-08	0.999895
Os.10470.1.S1_s_at			-1.59116	2.42177e-06	0.999999	-1.45118	5.80205e-05	0.999937				1.60898	0.00176979	0.987169
Os.10471.1.S1_a_at	LOC_Os06g37440.1	elongation factor 1-gamma 3, putative, expressed	-1.61315	1.17292e-06	1	-1.67637	6.53566e-07	1				1.46522	0.0049232	0.968676
Os.10472.1.S1_a_at	LOC_Os01g50934.1	fiber protein Fb11, putative, expressed	-1.86405	1.93666e-09	1	-1.60056	1.58135e-07	1
Os.10472.1.S1_at	LOC_Os01g50934.1	fiber protein Fb11, putative, expressed	-2.07952	2.12298e-09	1	-1.71915	1.88125e-07	1
Os.10472.2.S1_x_at	LOC_Os01g50934.1	fiber protein Fb11, putative, expressed	-1.97416	5.6912e-08	1	-1.55731	1.63748e-05	0.999988
Os.10473.1.S1_at	LOC_Os12g25690.1	UDP-glucose 6-dehydrogenase, putative, expressed	-2.34055	2.8598e-10	1	-2.91715	3.42173e-11	1	-1.25598	0.00495066	0.985365	-2.40627	0.00175474	0.999933
Os.10474.1.S1_s_at	LOC_Os05g33270.1	esterase precursor, putative, expressed	-1.8035	3.30361e-07	1	-1.85302	2.92795e-07	1				1.56757	0.00634722	0.983845
Os.10475.1.A1_at	LOC_Os10g36400.1	expressed protein	-1.39292	0.00102544	0.999837				-1.3868	0.00386695	0.992037	-1.7284	0.0121919	0.996249
Os.10475.1.S1_at	LOC_Os10g36400.1	expressed protein
Os.10476.1.S1_at	LOC_Os11g35870.1	ubiquitin-protein ligase/ zinc ion binding protein, putative, expressed
Os.10477.1.S1_a_at	LOC_Os05g11810.1	gibberellin 2-beta-dioxygenase 1, putative, expressed	1.91678	1.19575e-07	1	1.94192	3.45952e-06	0.999997	1.38155	0.0199851	0.968974	-1.66421	0.019794	0.992139
Os.10477.1.S1_at	LOC_Os05g11810.1	gibberellin 2-beta-dioxygenase 1, putative, expressed	1.62365	1.31728e-07	0.999999	1.66226	6.52416e-06	0.99999				-1.69467	0.013114	0.993319
Os.10477.2.S1_x_at	LOC_Os05g11810.1	gibberellin 2-beta-dioxygenase 1, putative, expressed	2.04543	4.59243e-08	0.999997	2.02865	2.50149e-06	0.999988	1.46073	0.0127354	0.969567	-1.94719	0.00994754	0.997637
Os.10478.1.S1_at	LOC_Os06g51400.1	expressed protein	-1.52797	0.000254224	0.999925				-1.74766	0.000100926	0.999124
Os.10482.1.S1_at	LOC_Os05g30400.1	expressed protein
Os.10483.1.S1_at	LOC_Os07g39620.1	C2 domain containing protein, expressed	2.36306	2.99316e-13	1	2.2313	6.24926e-09	1				-2.01043	0.00362636	0.99934
Os.10486.1.S1_at	LOC_Os01g45470.1	expressed protein	-1.65513	1.23978e-08	1	-1.37476	8.0969e-05	0.999927				-17.3724	2.27038e-07	1
Os.10487.1.S1_at	LOC_Os07g34610.1	oral cancer overexpressed protein 1, putative, expressed										1.6185	0.00511608	0.987947
Os.10488.1.S1_at	LOC_Os05g43680.1	expressed protein	-1.55716	0.000609372	0.99975							1.58325	0.017231	0.97345
Os.10489.1.S1_at			-1.68357	1.87266e-05	0.999996							-2.69129	0.00501218	0.999428
Os.10490.1.S1_at	LOC_Os03g58230.1	plant-specific domain TIGR01615 family protein, expressed	1.23149	0.00299254	0.997151	1.35336	0.00116378	0.99874	-1.2664	0.0162207	0.971377	-2.84176	0.000323033	0.999989
Os.10491.1.S1_at	LOC_Os03g04690.1	expressed protein	-1.71952	0.00413519	0.999038							2.33325	3.71041e-05	0.999615
Os.10492.1.S1_at	LOC_Os08g01880.1	expressed protein	1.30293	0.00385526	0.997537				1.48126	0.000958952	0.998542	-3.09958	0.000539849	0.999997
[truncated: 56,792 more rows]

## Sheet: ST 6. Core and opp orths
Supplementary Table 6. Lists of genes that have rice/Arabidopsis orthologues and are responsive in a similar manner i.e. i) down in rice and Arabidopsis or ii) up in rice and Arabidopsis or opposite manner i.e. iii) down-regulated in rice, whilst the Arabidopsis othologoue for that gene/s is up-regulated or iv) up-regulated in rice, whilst the Arabidopsis orthologue/s for that genes is down-regul…
[truncated: 1,066 more rows]

[truncated: 2 more sheets: ST 7. TF stats, ST 8. qRT-PCR primers]
